# Supplementary material for: Detecting local communities in complex network via the optimization of interaction relationship between node and community
Source: PeerJ Comput Sci. 2023 May 15;9:e1386. doi: 10.7717/peerj-cs.1386 (PMC10280398; doi:10.7717/peerj-cs.1386)
Supplement: Supplemental Information 1 [file peerj-cs-09-1386-s001.zip]

Archive with 2 entries (2 files):
- Real-world networks.zip
- Artificial networks.zip
