# Supplementary material for: Detecting local communities in complex network via the optimization of interaction relationship between node and community
Source: PeerJ Comput Sci. 2023 May 15;9:e1386. doi: 10.7717/peerj-cs.1386 (PMC10280398; doi:10.7717/peerj-cs.1386)
Supplement: Supplemental Information 2 [file peerj-cs-09-1386-s002.zip]

Archive with 1,270 entries (919 files):
- OptimizationOfMembership/
- OptimizationOfMembership/.classpath
- OptimizationOfMembership/.git/
- OptimizationOfMembership/.git/COMMIT_EDITMSG
- OptimizationOfMembership/.git/FETCH_HEAD
- OptimizationOfMembership/.git/HEAD
- OptimizationOfMembership/.git/config
- OptimizationOfMembership/.git/description
- OptimizationOfMembership/.git/hooks/
- OptimizationOfMembership/.git/hooks/applypatch-msg.sample
- OptimizationOfMembership/.git/hooks/commit-msg.sample
- OptimizationOfMembership/.git/hooks/fsmonitor-watchman.sample
- OptimizationOfMembership/.git/hooks/post-update.sample
- OptimizationOfMembership/.git/hooks/pre-applypatch.sample
- OptimizationOfMembership/.git/hooks/pre-commit.sample
- OptimizationOfMembership/.git/hooks/pre-merge-commit.sample
- OptimizationOfMembership/.git/hooks/pre-push.sample
- OptimizationOfMembership/.git/hooks/pre-rebase.sample
- OptimizationOfMembership/.git/hooks/pre-receive.sample
- OptimizationOfMembership/.git/hooks/prepare-commit-msg.sample
- OptimizationOfMembership/.git/hooks/push-to-checkout.sample
- OptimizationOfMembership/.git/hooks/update.sample
- OptimizationOfMembership/.git/index
- OptimizationOfMembership/.git/info/
- OptimizationOfMembership/.git/info/exclude
- OptimizationOfMembership/.git/logs/
- OptimizationOfMembership/.git/logs/HEAD
- OptimizationOfMembership/.git/logs/refs/
- OptimizationOfMembership/.git/logs/refs/heads/
- OptimizationOfMembership/.git/logs/refs/heads/master
- OptimizationOfMembership/.git/logs/refs/remotes/
- OptimizationOfMembership/.git/logs/refs/remotes/origin/
- OptimizationOfMembership/.git/logs/refs/remotes/origin/HEAD
- OptimizationOfMembership/.git/objects/
- OptimizationOfMembership/.git/objects/00/
- OptimizationOfMembership/.git/objects/00/69ffb5fad5a96b5a30ab467c5dc230a7b6df0c
- OptimizationOfMembership/.git/objects/00/937df9a59214a95fc52cce8adedb1b7d6823e6
- OptimizationOfMembership/.git/objects/00/9bf0cbd6668bb7c270d1fce9db04bb395106af
- OptimizationOfMembership/.git/objects/01/
- OptimizationOfMembership/.git/objects/01/523670030547b615de6d2eeec65d337cbaed58
- OptimizationOfMembership/.git/objects/01/5d3e32e07c299f9870b3db8c21832d5d8ad72d
- OptimizationOfMembership/.git/objects/02/
- OptimizationOfMembership/.git/objects/02/12bbc88bc80f8068ae62dd7ed4a2980fe375af
- OptimizationOfMembership/.git/objects/04/
- OptimizationOfMembership/.git/objects/04/f97029150fd7c625d792ac9a3ddaa1d1e21ad6
- OptimizationOfMembership/.git/objects/05/
- OptimizationOfMembership/.git/objects/05/4b482cf8b749bf9e98cb60c41ff79ee773503d
- OptimizationOfMembership/.git/objects/05/86beae5f4c8d6536fa3e163200384c3cd86d73
- OptimizationOfMembership/.git/objects/05/d38b3aaa1186c6fc09840182f904c018b011ae
- OptimizationOfMembership/.git/objects/06/
- OptimizationOfMembership/.git/objects/06/1a92865edec3f8b8160dd715c498688500db79
- OptimizationOfMembership/.git/objects/06/5b1a153f79adae9029c9d0b16a6383a3a22843
- OptimizationOfMembership/.git/objects/06/cc6005df28856d0d34d074e63f90fc4a6653bd
- OptimizationOfMembership/.git/objects/06/d415764f26854a6b3f5baa35117ae86ba26fda
- OptimizationOfMembership/.git/objects/06/de1705fcd8a1391e526ddd79a83354c7ebe426
- OptimizationOfMembership/.git/objects/07/
- OptimizationOfMembership/.git/objects/07/19a84ad548ff7a798104b7be18c6812f09ea2b
- OptimizationOfMembership/.git/objects/07/7981a999c6aa6d7433d2fccd13b49b041419fc
- OptimizationOfMembership/.git/objects/08/
- OptimizationOfMembership/.git/objects/08/29f02b45fe6f8265a5fd016a1d68397872fc12
- OptimizationOfMembership/.git/objects/08/682b422a4f5a8c7c3df56d426dcdbe55dfff86
- OptimizationOfMembership/.git/objects/08/961a5481c45a4eaa3b1133f10a41ec4c76d4cc
- OptimizationOfMembership/.git/objects/08/e4ed505d689c2a2f177f5530140207f81cb47c
- OptimizationOfMembership/.git/objects/0a/
- OptimizationOfMembership/.git/objects/0a/59b5a93a66a606ec02ee437535a56749fcf3ec
- OptimizationOfMembership/.git/objects/0a/d5dcc449df4d735d3dc4b6f7b7e016900ae318
- OptimizationOfMembership/.git/objects/0a/d7dd954b090b04b0d2fcc8d8e5bd2515e366a9
- OptimizationOfMembership/.git/objects/0a/e257f235d82b86449d1ce9109659c23352624e
- OptimizationOfMembership/.git/objects/0b/
- OptimizationOfMembership/.git/objects/0b/04a2bccff740ab9e8f0593159be4467b745f02
- OptimizationOfMembership/.git/objects/0b/8fcf82859a8f1c215b224057fa16ebceedad52
- OptimizationOfMembership/.git/objects/0c/
- OptimizationOfMembership/.git/objects/0c/acdf5abc1156f0dbb6eef78106c6d38113ac3d
- OptimizationOfMembership/.git/objects/0d/
- OptimizationOfMembership/.git/objects/0d/b3cd115a885f38d097ba9c8140265f95a3a213
- OptimizationOfMembership/.git/objects/0d/e8f3bf2bd97b7f84b08ca4357b3d634e9feb0e
- OptimizationOfMembership/.git/objects/0d/ffac734325a7fb974aa10d8cae23c1becbb7a5
- OptimizationOfMembership/.git/objects/0f/
- OptimizationOfMembership/.git/objects/0f/eb567d5d64f8596d2a40979b7083c830fb2339
- OptimizationOfMembership/.git/objects/0f/f976091895dd0a12b54c948c3c0f625390ad2d
- OptimizationOfMembership/.git/objects/10/
- OptimizationOfMembership/.git/objects/10/353cc3b75e1badb4f96833376c046d588a3150
- OptimizationOfMembership/.git/objects/11/
- OptimizationOfMembership/.git/objects/11/113516a15afc2e15d2c35deb0dbbaa8ccffb95
- OptimizationOfMembership/.git/objects/11/3469234d03bbc2b64a6d3ade2c3054a1417b24
- OptimizationOfMembership/.git/objects/11/ebedef308200f3c063c4c20477f68b7593b470
- OptimizationOfMembership/.git/objects/12/
- OptimizationOfMembership/.git/objects/12/04732d7b5c8c8a86c6f7136f0b85ddfab358c0
- OptimizationOfMembership/.git/objects/12/a854d1e358d908594768e3158431b250b555dc
- OptimizationOfMembership/.git/objects/13/
- OptimizationOfMembership/.git/objects/13/19ed8693860fcd7209f0886a2b08fe9c338ef0
- OptimizationOfMembership/.git/objects/13/461036008d1f7fb73a6100ff4027d830d5489f
- OptimizationOfMembership/.git/objects/13/85ecb7ef8b6d16bf9d97db3ebfa570dd9d5d0c
- OptimizationOfMembership/.git/objects/13/94da9225b200997af6cbe033286f9691961892
- OptimizationOfMembership/.git/objects/14/
- OptimizationOfMembership/.git/objects/14/647f73cc908ee08daefae7454d38477e789aa9
- OptimizationOfMembership/.git/objects/16/
- OptimizationOfMembership/.git/objects/16/0fe76f8ef37d684e34a1439dcc3dc5152b6774
- OptimizationOfMembership/.git/objects/16/8c6f511b11fd48adc3d7de23c0eaf42f4bdff4
- OptimizationOfMembership/.git/objects/16/f71b40627fc5d1810e51f927a74e8674668224
- OptimizationOfMembership/.git/objects/18/
- OptimizationOfMembership/.git/objects/18/a1e7686a103efd9c41d76363307350874fe768
- OptimizationOfMembership/.git/objects/1a/
- OptimizationOfMembership/.git/objects/1a/0ebc8e2fcc638c25171664ca15e381e9902e41
- OptimizationOfMembership/.git/objects/1d/
- OptimizationOfMembership/.git/objects/1d/1ed532cecde3cf4a539519c5ea6909b048ef84
- OptimizationOfMembership/.git/objects/1d/5eb0316d6463eab6840fda8060644e197603a8
- OptimizationOfMembership/.git/objects/1d/a485ce39330eba2bb595cd471cc557d1d69fb1
- OptimizationOfMembership/.git/objects/1f/
- OptimizationOfMembership/.git/objects/1f/31db8068cf52f4ef7aba384b996f7ef285a310
- OptimizationOfMembership/.git/objects/1f/9a5b8e75fa718ce7737076163d9422d4d4afc2
- OptimizationOfMembership/.git/objects/20/
- OptimizationOfMembership/.git/objects/20/c810ce90b8a6d8941d179f2419b9a8ee70fbf5
- OptimizationOfMembership/.git/objects/21/
- OptimizationOfMembership/.git/objects/21/4f3f69ab0f605c32155e4e3b5f7f4ea53da622
- OptimizationOfMembership/.git/objects/22/
- OptimizationOfMembership/.git/objects/22/0d24993670c6d46c39b58ee2c73616b8b0d75e
- OptimizationOfMembership/.git/objects/24/
- OptimizationOfMembership/.git/objects/24/3e0050bd4d4acd07831029c39c2fb806c41745
- OptimizationOfMembership/.git/objects/24/776673ded133e472740ef79d6805ddd73b8257
- OptimizationOfMembership/.git/objects/25/
- OptimizationOfMembership/.git/objects/25/3f74d8244895816593ac8362807ad5a00e5a89
- OptimizationOfMembership/.git/objects/25/db17c4a5fb863c2197a3502e4ed6fa2248d598
- OptimizationOfMembership/.git/objects/26/
- OptimizationOfMembership/.git/objects/26/220d2d1628f7c7d15582f23037717bff8f83e4
- OptimizationOfMembership/.git/objects/26/f3b5c6bd11d1a1c09955b1ab94f16e1046fc3e
- OptimizationOfMembership/.git/objects/28/
- OptimizationOfMembership/.git/objects/28/f87a1271c3344c4ccbca18f55a818715671b18
- OptimizationOfMembership/.git/objects/2b/
- OptimizationOfMembership/.git/objects/2b/b9c62e263eeeee4b2c8fe0828ac418a9e56f09
- OptimizationOfMembership/.git/objects/2b/f5a5a41f6127f8399083edb55356e1f5ff6efe
- OptimizationOfMembership/.git/objects/2c/
- OptimizationOfMembership/.git/objects/2c/03b5b7fd2d2e9cb2fee3db9ada13799a6cf871
- OptimizationOfMembership/.git/objects/2c/8d7ac15d52b3ea73091ae9f90a6890e78c61ae
- OptimizationOfMembership/.git/objects/2d/
- OptimizationOfMembership/.git/objects/2d/63b0d8f493ca3ce6d56b0cffff26e4938244c0
- OptimizationOfMembership/.git/objects/2d/f791facd3007cf5d7fed73206ba7050016a302
- OptimizationOfMembership/.git/objects/2e/
- OptimizationOfMembership/.git/objects/2e/42105a2adbdd67eb06a203d355a75ed8793b07
- OptimizationOfMembership/.git/objects/2f/
- OptimizationOfMembership/.git/objects/2f/b57ab23b9ded342bea4cb39665208d7093f39e
- OptimizationOfMembership/.git/objects/31/
- OptimizationOfMembership/.git/objects/31/5e8f45fe1f27c50b53d7125f31c2c4ff60e2bd
- OptimizationOfMembership/.git/objects/32/
- OptimizationOfMembership/.git/objects/32/1864356bc97e1929da7279dd7f19925addc44a
- OptimizationOfMembership/.git/objects/32/3bd5a4531d739acfc930b14e3678d15b3d0257
- OptimizationOfMembership/.git/objects/33/
- OptimizationOfMembership/.git/objects/33/1ce524d62a8b2b5ae8fc4f47519b7e055cc40d
- OptimizationOfMembership/.git/objects/33/59515fbb893ae25c38abf9c7772f526e9fd8c6
- OptimizationOfMembership/.git/objects/33/85d1709e958cbd00f8d23aee7b3737eab775b5
- OptimizationOfMembership/.git/objects/34/
- OptimizationOfMembership/.git/objects/34/a0186ffda6c0c30d2f0616967304a5b2777d4e
- OptimizationOfMembership/.git/objects/35/
- OptimizationOfMembership/.git/objects/35/83b0e8429a686301a80c77517d30467aee6a6b
- OptimizationOfMembership/.git/objects/35/ea3074a0f90b7337cef786afa8acec29d54d77
- OptimizationOfMembership/.git/objects/37/
- OptimizationOfMembership/.git/objects/37/4e1c0a099b001e074e386b2e9b7e037ab2aba9
- OptimizationOfMembership/.git/objects/37/abf0180cd74afaacdab6948ccb26c09a9886d4
- OptimizationOfMembership/.git/objects/37/c3255f7d2fe339a4cf6fa99d78bfcb022f6f28
- OptimizationOfMembership/.git/objects/37/dc0c7f33d1851ae795a67bc25f4a31b4faf7ff
- OptimizationOfMembership/.git/objects/39/
- OptimizationOfMembership/.git/objects/39/0c154546901c3a0e1e60150d5287c102e5dad7
- OptimizationOfMembership/.git/objects/39/44567b325e0be2ac3671595e02f1e1d62257e8
- OptimizationOfMembership/.git/objects/39/92dc41e01fd8e9538cd92ab50382fc42d72a15
- OptimizationOfMembership/.git/objects/3a/
- OptimizationOfMembership/.git/objects/3a/44acf948279706a892f4d9ecc6069e92541b61
- OptimizationOfMembership/.git/objects/3a/54d15c354739ba5058b58814f0bbe7696d6cb0
- OptimizationOfMembership/.git/objects/3b/
- OptimizationOfMembership/.git/objects/3b/01139f208e7d15c6db663f02f544022c6c7a75
- OptimizationOfMembership/.git/objects/3b/57a69068f11d8225786dbbbb5b7762e2031815
- OptimizationOfMembership/.git/objects/3b/9fd9bbc6b51ab92fa87a23081af962917fcad1
- OptimizationOfMembership/.git/objects/3b/ce7148c8ded47698d406822d1bb1aa9eb82ac8
- OptimizationOfMembership/.git/objects/3f/
- OptimizationOfMembership/.git/objects/3f/671a552700eec09d2d44db3df8d919edf06fa1
- OptimizationOfMembership/.git/objects/3f/a2a11ad7029d8565aebbf7e6b9ec6ca2774151
- OptimizationOfMembership/.git/objects/3f/ba2cb82ca8d10878b2f6907b66249dc68c7ca0
- OptimizationOfMembership/.git/objects/40/
- OptimizationOfMembership/.git/objects/40/af5a6f8fc8668c36dd07e0b0db684682635479
- OptimizationOfMembership/.git/objects/40/ed96f709176bc103ce37a7c14ac8ad3b88f582
- OptimizationOfMembership/.git/objects/41/
- OptimizationOfMembership/.git/objects/41/08b5dc30b2635e996df8a365028b758eebbe6f
- OptimizationOfMembership/.git/objects/41/4a5a872f3bbba5fdadbc811b1b6a64025f968c
- OptimizationOfMembership/.git/objects/41/c16aa91c86ef5c350a409f1a43238e271b6b71
- OptimizationOfMembership/.git/objects/42/
- OptimizationOfMembership/.git/objects/42/b4dcb8392c09ae734dd60e191f2535b0566dd5
- OptimizationOfMembership/.git/objects/44/
- OptimizationOfMembership/.git/objects/44/39966ace73d05ecc82e7b94d9ebb91e2da739a
- OptimizationOfMembership/.git/objects/44/9edad2ed010b3f8857a67ea38140357d309432
- OptimizationOfMembership/.git/objects/44/f5c4a9cdada9277ea183eb9ff34de8ae9b0ce8
- OptimizationOfMembership/.git/objects/45/
- OptimizationOfMembership/.git/objects/45/2f2f0616843c52c7bd80d72d1d326c1afa1e27
- OptimizationOfMembership/.git/objects/46/
- OptimizationOfMembership/.git/objects/46/5823f66057e347288af1a48ca6c8161de194f2
- OptimizationOfMembership/.git/objects/46/dc1ec7e14b12a5b4f598dcf4e50ff18d6d7e58
- OptimizationOfMembership/.git/objects/47/
- OptimizationOfMembership/.git/objects/47/c38a90406f310e818cfc88f030d17060a3766c
- OptimizationOfMembership/.git/objects/47/d945c6001522b42786e136fa8fa14e72c63cd9
- OptimizationOfMembership/.git/objects/48/
- OptimizationOfMembership/.git/objects/48/5faf9d2611c8e85778cb7aa6e3766d37649636
- OptimizationOfMembership/.git/objects/49/
- OptimizationOfMembership/.git/objects/49/19b7ad577f5095108400ca5408057633495feb
- OptimizationOfMembership/.git/objects/49/93340a495820cec1096b16d55c171fca3fcb27
- OptimizationOfMembership/.git/objects/4b/
- OptimizationOfMembership/.git/objects/4b/732a9bd9961dd4220b1d01f9e4998af03a0053
- OptimizationOfMembership/.git/objects/4b/a60fb5ceb4cd7fe523463d828bbe36fb3a076f
- OptimizationOfMembership/.git/objects/4b/dd8a616a3821d822cb91b2c8c796d25476aed9
- OptimizationOfMembership/.git/objects/4b/fe7addf68ef6c1b432c2be9903b353e759bfa0
- OptimizationOfMembership/.git/objects/4d/
- OptimizationOfMembership/.git/objects/4d/34e1addbf20c299c327f1daf0eb28272478ce0
- OptimizationOfMembership/.git/objects/4e/
- OptimizationOfMembership/.git/objects/4e/78e743f25694bcd9985525f990c67f52c74fff
- OptimizationOfMembership/.git/objects/4e/7b878e3bbad8c57c8f1a9c33a454ffe0ef7665
- OptimizationOfMembership/.git/objects/4f/
- OptimizationOfMembership/.git/objects/4f/7d0e9921e55b9290af6d57c197d44ca7681188
- OptimizationOfMembership/.git/objects/50/
- OptimizationOfMembership/.git/objects/50/45f321a50bd7b5389d4fe3cd1075699fe4ec80
- OptimizationOfMembership/.git/objects/50/748b2cc23f9d5becca28c96f13d30415898263
- OptimizationOfMembership/.git/objects/50/a9aef3e203e19ec112b0b5e62f9ffc6ee416ba
- OptimizationOfMembership/.git/objects/50/edab12a3b7816d2912d8c67bc4b98e34e8c95c
- OptimizationOfMembership/.git/objects/51/
- OptimizationOfMembership/.git/objects/51/ab00645e843f6647e794ef6c2d0d715e57b716
- OptimizationOfMembership/.git/objects/52/
- OptimizationOfMembership/.git/objects/52/8db5f60c80d290e521ddde423723937ccc6fb7
- OptimizationOfMembership/.git/objects/53/
- OptimizationOfMembership/.git/objects/53/9c70321a7451556e5ffd14e86a9a09e92223b2
- OptimizationOfMembership/.git/objects/54/
- OptimizationOfMembership/.git/objects/54/a1e2cca87abffb9e7df03b75eae561e3caf1ec
- OptimizationOfMembership/.git/objects/54/d6c365de0ed7f1db000388b220416b2b383da3
- OptimizationOfMembership/.git/objects/55/
- OptimizationOfMembership/.git/objects/55/70d7eeb98e7d312b62334ab7987ebef48444db
- OptimizationOfMembership/.git/objects/55/76a26be9400daa91f4325b99c3b16466876af6
- OptimizationOfMembership/.git/objects/55/b33762e80297e4f5439ec2a10ccbec25fce75e
- OptimizationOfMembership/.git/objects/56/
- OptimizationOfMembership/.git/objects/56/d45c8ba693c076d7f175c9e85384b75177fb89
- OptimizationOfMembership/.git/objects/57/
- OptimizationOfMembership/.git/objects/57/0722497447dfa0cbf06dc64d41ffad061253b6
- OptimizationOfMembership/.git/objects/58/
- OptimizationOfMembership/.git/objects/58/e2adcc93de420bbae52d20e9b36da1df0f0529
- OptimizationOfMembership/.git/objects/59/
- OptimizationOfMembership/.git/objects/59/d5e50cb410b42d26d6abb13b54ffe5b09e275b
- OptimizationOfMembership/.git/objects/5a/
- OptimizationOfMembership/.git/objects/5a/575ce65c4fe198a9008978f5cc4cc72ed405dd
- OptimizationOfMembership/.git/objects/5a/ac88da86bc5d6690bcca6110ce8219d5b22176
- OptimizationOfMembership/.git/objects/5b/
- OptimizationOfMembership/.git/objects/5b/469e54acc40f4e7b091f966f50a32a95d1ef4b
- OptimizationOfMembership/.git/objects/5b/5f0b79caa1f88376563804b812293d4481219f
- OptimizationOfMembership/.git/objects/5c/
- OptimizationOfMembership/.git/objects/5c/046aa5cecc3cd5c7520fdc2f9c8a4b10ef4c27
- OptimizationOfMembership/.git/objects/5c/388319d4bab68c5e49f2ad071b2cc4b976af04
- OptimizationOfMembership/.git/objects/5c/4e05060a6e43075f183828181abde1982301c8
- OptimizationOfMembership/.git/objects/5c/a0f90aed89ac9865d5464555dbabc75b4f95cd
- OptimizationOfMembership/.git/objects/5c/c00b5d39c95366603637744b633d23f3c5a2d7
- OptimizationOfMembership/.git/objects/5d/
- OptimizationOfMembership/.git/objects/5d/505b196e0257997e6c6e96affeff4204450e06
- OptimizationOfMembership/.git/objects/5d/684697d97e747e907ffe932355591cf199de90
- OptimizationOfMembership/.git/objects/5e/
- OptimizationOfMembership/.git/objects/5e/a66fb8cb19445f606712b27ec825f4f9045caa
- OptimizationOfMembership/.git/objects/5f/
- OptimizationOfMembership/.git/objects/5f/1157f2fa9b3961739961b12a10db77ff85b8a6
- OptimizationOfMembership/.git/objects/5f/4f8f56bf172268363d33be92c094fb45d43dd1
- OptimizationOfMembership/.git/objects/5f/6963fedfeec34368d0ba10a4938349e06cf853
- OptimizationOfMembership/.git/objects/60/
- OptimizationOfMembership/.git/objects/60/bee2b69ca965d0761a3337b56721113aa82d46
- OptimizationOfMembership/.git/objects/60/fdbb1741939832cbd2ea9ad11101b7af27b4f9
- OptimizationOfMembership/.git/objects/61/
- OptimizationOfMembership/.git/objects/61/018744522d52fc68667244b206f860a5b05de8
- OptimizationOfMembership/.git/objects/61/478b33710030448233be66644e8a876d8bb685
- OptimizationOfMembership/.git/objects/61/e8a7078ed8f37af3c6e5b58952ea864029181a
- OptimizationOfMembership/.git/objects/62/
- OptimizationOfMembership/.git/objects/62/d91578b994a7888e08d05b5ec1ae28ed936fcf
- OptimizationOfMembership/.git/objects/62/dc1b0c80492057a34d45e122c315e9f2d7fab5
- OptimizationOfMembership/.git/objects/62/e127acc2a77c0c785d730a6ce12317a9f545fa
- OptimizationOfMembership/.git/objects/62/fb3a71cab91f9bc51a0433a5b9773c4351f904
- OptimizationOfMembership/.git/objects/64/
- OptimizationOfMembership/.git/objects/64/21c7d30763c29bfe3cb2c71d5869888bfca685
- OptimizationOfMembership/.git/objects/64/7d207df643bc90aabd2a350c6e1f104b931734
- OptimizationOfMembership/.git/objects/64/d1286c95f89a9bcff9eceb0d39eb2592892e8e
- OptimizationOfMembership/.git/objects/65/
- OptimizationOfMembership/.git/objects/65/3d7f4c2f717d08ff6158de3dcd06640162844b
- OptimizationOfMembership/.git/objects/65/638dbab4b56a6bc39e164dacd3ac2f78ec561b
- OptimizationOfMembership/.git/objects/66/
- OptimizationOfMembership/.git/objects/66/a1fa7c39c6acd7ca6c431808878c0e3295dddb
- OptimizationOfMembership/.git/objects/66/f84328fe3b640162af7502485c2a14d73204b0
- OptimizationOfMembership/.git/objects/67/
- OptimizationOfMembership/.git/objects/67/ca4e47a16f34117b559cf38c6e39821d429011
- OptimizationOfMembership/.git/objects/67/d08e3a875455d16fe18201b2f24c7c1abddedb
- OptimizationOfMembership/.git/objects/69/
- OptimizationOfMembership/.git/objects/69/56cf7c4915f18aac03168eca856c43c08bc1e5
- OptimizationOfMembership/.git/objects/69/eae4ee61f01b6a46df31b64716b3534168dc0d
- OptimizationOfMembership/.git/objects/69/ebd20258b4f86959d71a3af13dc69141f82001
- OptimizationOfMembership/.git/objects/6a/
- OptimizationOfMembership/.git/objects/6a/0084e83cff449e1def4cf2f3b0165f9be3c8d5
- OptimizationOfMembership/.git/objects/6b/
- OptimizationOfMembership/.git/objects/6b/42a00fb07631e592f9c967983d78a60dc6d57c
- OptimizationOfMembership/.git/objects/6b/bc86f6e44671abf97f8abc59bbf7d51e39d6e6
- OptimizationOfMembership/.git/objects/6b/e5b5c3a8a36e8f325f5a84698cb1ac5a78ecd3
- OptimizationOfMembership/.git/objects/6d/
- OptimizationOfMembership/.git/objects/6d/8c29c60bdd9f28cd9d4d85e8560fbe892c4aaf
- OptimizationOfMembership/.git/objects/6e/
- OptimizationOfMembership/.git/objects/6e/0c745e84850c4c650e91bdcf2a539a08d84fb8
[truncated: 970 more entries]
