# Supplementary material for: Detecting local communities in complex network via the optimization of interaction relationship between node and community
Source: PeerJ Comput Sci. 2023 May 15;9:e1386. doi: 10.7717/peerj-cs.1386 (PMC10280398; doi:10.7717/peerj-cs.1386)
Supplement: Supplemental Information 2 [file peerj-cs-09-1386-s002.zip › OptimizationOfMembership/.myeclipse/profiler/ChenAlgorithm.xml]

<?xml version="1.0" encoding="UTF-8" standalone="no"?>
<!DOCTYPE properties SYSTEM "http://java.sun.com/dtd/properties.dtd">
<properties>
<entry key="profiler.settings.instrument.empty.methods">true</entry>
<entry key="ProfilerCPUSettings_profile_runnables">true</entry>
<entry key="ProfilerCPUSettings_filter_type">2</entry>
<entry key="ProfilerMemorySettings_track_every">10</entry>
<entry key="ProfilerMemorySettings_mode">4</entry>
<entry key="ProfilerCPUSettings_root_classes">DataReaderArtificialNetwork.**
    DataReaderRealWorldNetwork.**
    com.wangshenglong.chen.**
    com.wangshenglong.clauset.**
    com.wangshenglong.coresimple.**
    com.wangshenglong.degree.**
    com.wangshenglong.lcd.**
    com.wangshenglong.ls.**
    com.wangshenglong.lwp.**
    com.wangshenglong.methods.**
    com.fileoperations.methods.**
    com.publicstructures.methods.**
    com.pulicoperations.methods.**
</entry>
<entry key="ProfilerCPUSettings_filter_value">DataReaderArtificialNetwork.*,
    DataReaderRealWorldNetwork.*,
    com.wangshenglong.chen.*,
    com.wangshenglong.clauset.*,
    com.wangshenglong.coresimple.*,
    com.wangshenglong.degree.*,
    com.wangshenglong.lcd.*,
    com.wangshenglong.ls.*,
    com.wangshenglong.lwp.*,
    com.wangshenglong.methods.*,
    com.fileoperations.methods.*,
    com.publicstructures.methods.*,
    com.pulicoperations.methods.*</entry>
<entry key="profiler.settings.istrument.getter.setter.methods">true</entry>
<entry key="myeclipse.profiling.mode">0</entry>
<entry key="ProfilerMemorySettings_stacktraces">-1</entry>
</properties>
