# Supplementary material for: Detecting local communities in complex network via the optimization of interaction relationship between node and community
Source: PeerJ Comput Sci. 2023 May 15;9:e1386. doi: 10.7717/peerj-cs.1386 (PMC10280398; doi:10.7717/peerj-cs.1386)
Supplement: Supplemental Information 2 [file peerj-cs-09-1386-s002.zip › OptimizationOfMembership/src/com/pulicoperations/methods/AdjacencyTables.java]

package com.pulicoperations.methods;

import java.util.ArrayList;

public class AdjacencyTables
{
	/*
	 * To change the adjacency matrix of the social network into a adjacency
	 * table
	 */
	public static ArrayList<ArrayList<Integer>> getAdjacencyTable(int size,
			int[][] adjacencyMatrix)
	{
		ArrayList<ArrayList<Integer>> adjacencyTable =new ArrayList<ArrayList<Integer>>();
		
		for (int i = 0; i < size; i++)
		{
			ArrayList<Integer> neighbors = new ArrayList<Integer>();

			neighbors.add(i);

			for (int j = 0; j < size; j++)
			{
				if (adjacencyMatrix[i][j] != 0)
				{
					neighbors.add(j);
				}
			}

			adjacencyTable.add(neighbors);
		}
		
		return adjacencyTable;
	}
}
