# Supplementary material for: Detecting local communities in complex network via the optimization of interaction relationship between node and community
Source: PeerJ Comput Sci. 2023 May 15;9:e1386. doi: 10.7717/peerj-cs.1386 (PMC10280398; doi:10.7717/peerj-cs.1386)
Supplement: Supplemental Information 2 [file peerj-cs-09-1386-s002.zip › OptimizationOfMembership/src/com/pulicoperations/methods/OverlapNMI.java]

package com.pulicoperations.methods;

import java.util.Collection;

/*
 An implementation of a Normalized Mutual Information (NMI) measure for sets of overlapping clusters.

 Fully described in:
 "Normalized Mutual Information to evaluate overlapping community finding algorithms 2013"
 by Aaron F. McDaid, Derek Greene, Neil Hurley
 http://arxiv.org/abs/1110.2515

 Our method is based on the method described in Appendix B at the end of:
 "Detecting the overlapping and hierarchical community structure in complex networks"
 by Andrea Lancichinetti, Santo Fortunato and J¨¢nos Kert¨¦sz
 http://iopscience.iop.org/1367-2630/11/3/033015/

 */
public class OverlapNMI
{
	public static double NMIPartitionMax(
			Collection<Collection<Integer>> partitionFound,
			Collection<Collection<Integer>> partitionTruth, int nodeCount)
	{
		int[][] XY = new int[partitionTruth.size()][partitionFound.size()];
		int[] X = new int[partitionTruth.size()];
		int[] Y = new int[partitionFound.size()];
		int i = 0;
		int j = 0;
		for (Collection<Integer> com1 : partitionTruth)
		{
			j = 0;
			for (Collection<Integer> com2 : partitionFound)
			{
				XY[i][j] = intersect(com1, com2);
				X[i] += XY[i][j];
				Y[j] += XY[i][j];
				j++;
			}
			i++;
		}
		int N = nodeCount;
		double Hx = 0;
		double Hy = 0;
		// calculate the H(X) and H(Y)
		for (i = 0; i < partitionTruth.size(); i++)
		{
			if (X[i] > 0)
				Hx += h(X[i], N) + h(N - X[i], N);
		}
		for (j = 0; j < partitionFound.size(); j++)
		{
			if (Y[j] > 0)
				Hy += h(Y[j], N) + h(N - Y[j], N);
		}
		// calculate the H(X|Y) and H(Y|x)
		double Hx_y = 0.0;
		double Hy_x = 0.0;
		double Ha, Hb, Hc, Hd, Hxi_yj;
		// H(X|Y)
		for (i = 0; i < partitionTruth.size(); i++)
		{
			double Hxi_y = Double.MAX_VALUE;
			for (j = 0; j < partitionFound.size(); j++)
			{
				Hxi_yj = 0.0;
				Ha = h(N - (X[i] + Y[j] - XY[i][j]), N);
				Hb = h(Y[j] - XY[i][j], N);
				Hc = h(X[i] - XY[i][j], N);
				Hd = h(XY[i][j], N);
				if ((Ha + Hd) >= (Hb + Hc))
				{
					Hxi_yj = Ha + Hb + Hc + Hd - h(Y[j], N) - h(N - Y[j], N);
				} else
				{
					Hxi_yj = h(X[i], N) + h(N - X[i], N);
				}
				if (Hxi_yj < Hxi_y)
				{
					Hxi_y = Hxi_yj;
				}
			}
			Hx_y += Hxi_y;
		}
		// H(Y|X)
		for (j = 0; j < partitionFound.size(); j++)
		{
			double Hxi_y = Double.MAX_VALUE;
			for (i = 0; i < partitionTruth.size(); i++)
			{
				Hxi_yj = 0.0;
				Ha = h(N - (X[i] + Y[j] - XY[i][j]), N);
				Hb = h(Y[j] - XY[i][j], N);
				Hc = h(X[i] - XY[i][j], N);
				Hd = h(XY[i][j], N);
				if ((Ha + Hd) >= (Hb + Hc))
				{
					Hxi_yj = Ha + Hb + Hc + Hd - h(Y[j], N) - h(N - Y[j], N);
				} else
				{
					Hxi_yj = h(X[i], N) + h(N - X[i], N);
				}
				if (Hxi_yj < Hxi_y)
				{
					Hxi_y = Hxi_yj;
				}
			}
			Hy_x += Hxi_y;
		}
		double Ixy = 0.5 * (Hx + Hy - Hx_y - Hy_x);
		double InormXY = Ixy / Math.max(Hx, Hy);
		return InormXY;
	}

	public static double NMIPartitionLFK(
			Collection<Collection<Integer>> partitionFound,
			Collection<Collection<Integer>> partitionTruth, int nodeCount)
	{
		int[][] XY = new int[partitionTruth.size()][partitionFound.size()];
		int[] X = new int[partitionTruth.size()];
		int[] Y = new int[partitionFound.size()];
		int i = 0;
		int j = 0;
		for (Collection<Integer> com1 : partitionTruth)
		{
			j = 0;
			for (Collection<Integer> com2 : partitionFound)
			{
				XY[i][j] = intersect(com1, com2);
				X[i] += XY[i][j];
				Y[j] += XY[i][j];
				j++;
			}
			i++;
		}
		int N = nodeCount;
		double Hx = 0;
		double Hy = 0;
		// calculate the H(X) and H(Y)
		for (i = 0; i < partitionTruth.size(); i++)
		{
			if (X[i] > 0)
				Hx += h(X[i], N) + h(N - X[i], N);
		}
		for (j = 0; j < partitionFound.size(); j++)
		{
			if (Y[j] > 0)
				Hy += h(Y[j], N) + h(N - Y[j], N);
		}
		// calculate the H(X|Y) and H(Y|x)
		double Hx_y = 0.0;
		double Hy_x = 0.0;
		double Ha, Hb, Hc, Hd, Hxi_yj;
		// H(X|Y)
		for (i = 0; i < partitionTruth.size(); i++)
		{
			double Hxi_y = Double.MAX_VALUE;
			for (j = 0; j < partitionFound.size(); j++)
			{
				Hxi_yj = 0.0;
				Ha = h(N - (X[i] + Y[j] - XY[i][j]), N);
				Hb = h(Y[j] - XY[i][j], N);
				Hc = h(X[i] - XY[i][j], N);
				Hd = h(XY[i][j], N);
				if ((Ha + Hd) >= (Hb + Hc))
				{
					Hxi_yj = Ha + Hb + Hc + Hd - h(Y[j], N) - h(N - Y[j], N);
				} else
				{
					Hxi_yj = h(X[i], N) + h(N - X[i], N);
				}
				if (Hxi_yj < Hxi_y)
				{
					Hxi_y = Hxi_yj;
				}
			}
			Hx_y += Hxi_y;
		}
		// H(Y|X)
		for (i = 0; i < partitionFound.size(); i++)
		{
			double Hxi_y = Double.MAX_VALUE;
			for (j = 0; j < partitionTruth.size(); j++)
			{
				Hxi_yj = 0.0;
				Ha = h(N - (X[i] + Y[j] - XY[i][j]), N);
				Hb = h(Y[j] - XY[i][j], N);
				Hc = h(X[i] - XY[i][j], N);
				Hd = h(XY[i][j], N);
				if ((Ha + Hd) >= (Hb + Hc))
				{
					Hxi_yj = Ha + Hb + Hc + Hd - h(Y[j], N) - h(N - Y[j], N);
				} else
				{
					Hxi_yj = h(X[i], N) + h(N - X[i], N);
				}
				if (Hxi_yj < Hxi_y)
				{
					Hxi_y = Hxi_yj;
				}
			}
			Hy_x += Hxi_y;
		}
		double Ixy = 0.5 * (Hx_y / Hx + Hy_x / Hy);
		double InormXY = 1 - Ixy;
		return InormXY;
	}

	private static double h(int w, int n)
	{
		return -w * 1.0 * Math.log(w * 1.0 / (1.0 * n)) / Math.log(2.0);
	}

	private static int intersect(Collection<Integer> com1,
			Collection<Integer> com2)
	{
		int num = 0;
		for (Integer v1 : com1)
		{
			if (com2.contains(v1))
				num++;
		}
		return num;
	}
}
