# Supplementary material for: Detecting local communities in complex network via the optimization of interaction relationship between node and community
Source: PeerJ Comput Sci. 2023 May 15;9:e1386. doi: 10.7717/peerj-cs.1386 (PMC10280398; doi:10.7717/peerj-cs.1386)
Supplement: Supplemental Information 2 [file peerj-cs-09-1386-s002.zip › OptimizationOfMembership/src/com/pulicoperations/methods/Show.java]

package com.pulicoperations.methods;

import java.util.ArrayList;
import java.util.TreeSet;

public class Show {

	public void show_communities(ArrayList<TreeSet<Integer>> communities) {
		for (TreeSet<Integer> community : communities) {
			System.out.println(community);
		}
	}
	
	public static void main(String[] args) {
		for (int x = 0; x < 0; x++) {
			System.out.println(true);
		}
	}
}
