# Supplementary material for: Detecting local communities in complex network via the optimization of interaction relationship between node and community
Source: PeerJ Comput Sci. 2023 May 15;9:e1386. doi: 10.7717/peerj-cs.1386 (PMC10280398; doi:10.7717/peerj-cs.1386)
Supplement: Supplemental Information 2 [file peerj-cs-09-1386-s002.zip › OptimizationOfMembership/src/com/wangshenglong/LFM/SubgraphNode.java]

package com.wangshenglong.LFM;

import java.util.TreeSet;

public class SubgraphNode
{
	public TreeSet<Integer> community;
	public TreeSet<Integer> neighbors;
	public int k_in_G;
	public int k_out_G;

	public SubgraphNode()
	{
		this.community = new TreeSet<Integer>();
		this.neighbors = new TreeSet<Integer>();
	}

	@Override
	public String toString()
	{
		return "SubgraphNode [community=" + community + ", neighbors="
				+ neighbors + ", k_in_G=" + k_in_G + ", k_out_G=" + k_out_G
				+ "]";
	}

}
