# Supplementary material for: Detecting local communities in complex network via the optimization of interaction relationship between node and community
Source: PeerJ Comput Sci. 2023 May 15;9:e1386. doi: 10.7717/peerj-cs.1386 (PMC10280398; doi:10.7717/peerj-cs.1386)
Supplement: Supplemental Information 2 [file peerj-cs-09-1386-s002.zip › OptimizationOfMembership/src/com/wangshenglong/TWD/NodeLIV.java]

package com.wangshenglong.TWD;

public class NodeLIV
{
    public int id;
    public double liv;

    public NodeLIV()
    {

    }

    public NodeLIV(int id, double liv)
    {
        this.id = id;
        this.liv = liv;
    }

    @Override
    public String toString()
    {
        return "NodeLIV [id=" + id + ", liv=" + liv + "]";
    }

}
