# Supplementary material for: Detecting local communities in complex network via the optimization of interaction relationship between node and community
Source: PeerJ Comput Sci. 2023 May 15;9:e1386. doi: 10.7717/peerj-cs.1386 (PMC10280398; doi:10.7717/peerj-cs.1386)
Supplement: Supplemental Information 2 [file peerj-cs-09-1386-s002.zip › OptimizationOfMembership/src/com/wangshenglong/TWD/PBCommunity.java]

package com.wangshenglong.TWD;

import java.util.TreeSet;

public class PBCommunity
{
    public TreeSet<Integer> pos_c;
    public TreeSet<Integer> bnd_c;

    public PBCommunity()
    {
        this.pos_c = new TreeSet<Integer>();
        this.bnd_c = new TreeSet<Integer>();
    }

    @Override
    public String toString()
    {
        return "PBCommunity [pos_c=" + pos_c + ", bnd_c=" + bnd_c + "]";
    }
}
