# Supplementary material for: Detecting local communities in complex network via the optimization of interaction relationship between node and community
Source: PeerJ Comput Sci. 2023 May 15;9:e1386. doi: 10.7717/peerj-cs.1386 (PMC10280398; doi:10.7717/peerj-cs.1386)
Supplement: Supplemental Information 2 [file peerj-cs-09-1386-s002.zip › OptimizationOfMembership/src/com/wangshenglong/TWD/TWDAlgorithm2.java]

package com.wangshenglong.TWD;

import java.io.IOException;
import java.util.ArrayList;
import java.util.Iterator;
import java.util.TreeSet;

import DataReaderRealWorldNetwork.DataReaderRealWorldNetwork;

public class TWDAlgorithm2
{
	public int n;
	public int m;
	public ArrayList<ArrayList<Integer>> adjacencyTable;
	public double a;
	public double b;
	public double e;

	public ArrayList<NodeLIV> nodes_liv;

	public TWDAlgorithm2(int n, ArrayList<ArrayList<Integer>> adjacencyTable,
			double a, double b, double e)
	{
		this.n = n;
		this.adjacencyTable = adjacencyTable;
		// System.out.println("adjacency table");
		// for (Iterator<ArrayList<Integer>> iter =
		// this.adjacencyTable.iterator(); iter
		// .hasNext();)
		// {
		// ArrayList<Integer> line = iter.next();
		// System.out.println(line.size() - 1 + "," + line);
		// }
		// System.out.println();
		this.nodes_liv = new ArrayList<NodeLIV>();
		this.a = a;
		this.b = b;
		this.e = e;
	}

	/* (Tested) Calculate nodes' liv */
	public void calculate_nodes_liv()
	{
		for (int i = 0; i < this.n; i++)
		{
			int count = 0;
			ArrayList<Integer> line = this.adjacencyTable.get(i);
			int weight_of_i = line.size() - 1;
			for (int j = 1; j < line.size(); j++)
			{
				Integer neighbor = line.get(j);
				int weight_of_neighbor = (this.adjacencyTable.get(neighbor)
						.size() - 1);
				if (weight_of_neighbor <= weight_of_i)
				{
					count++;
				}
			}
			double liv_of_i = (double) (count) / (double) (weight_of_i);
			NodeLIV node_liv = new NodeLIV(i, liv_of_i);
			// System.out.println(count + "," + weight_of_i + "," + node_liv);
			this.nodes_liv.add(node_liv);
		}
	}

	/* (Tested) Get core nodes */
	public TreeSet<Integer> get_core_nodes()
	{
		TreeSet<Integer> core_nodes = new TreeSet<Integer>();
		for (Iterator<NodeLIV> iter = this.nodes_liv.iterator(); iter.hasNext();)
		{
			NodeLIV node_liv = iter.next();
			if (node_liv.liv == 1)
			{
				core_nodes.add(node_liv.id);
				// System.out.println(node_liv.id);
			}
		}
		return core_nodes;
	}

	/* (Tested) Get max connected components from graph */
	public ArrayList<TreeSet<Integer>> get_max_connected_components_from_graph(
			ArrayList<Integer> graph)
	{
		ArrayList<TreeSet<Integer>> max_connected_components = new ArrayList<TreeSet<Integer>>();
		int max_connected_component_size = 1;
		while (!graph.isEmpty())
		{
			Integer member = graph.remove(0);
			TreeSet<Integer> connected_component = new TreeSet<Integer>();
			TreeSet<Integer> queue = new TreeSet<Integer>();
			queue.add(member);
			while (!queue.isEmpty())
			{
				Integer first = queue.pollFirst();
				connected_component.add(first);
				ArrayList<Integer> line = this.adjacencyTable.get(first);
				for (int i = 1; i < line.size(); i++)
				{
					Integer neighbor = line.get(i);
					if (!connected_component.contains(neighbor)
							&& graph.contains(neighbor))
					{
						queue.add(neighbor);
					}
				}
			}
			graph.removeAll(connected_component);
			if (connected_component.size() > max_connected_component_size)
			{
				max_connected_components.clear();
				max_connected_component_size = connected_component.size();
			}
			if (connected_component.size() == max_connected_component_size)
			{
				max_connected_components.add(connected_component);
			}
		}
		// for (Iterator<TreeSet<Integer>> iter = max_connected_components
		// .iterator(); iter.hasNext();)
		// {
		// System.out.println(iter.next());
		// }
		return max_connected_components;
	}

	/* (Tested) Get cluster core of core node */
	public ArrayList<TreeSet<Integer>> get_cluster_core_of_core(int core)
	{
		ArrayList<Integer> line = this.adjacencyTable.get(core);
		ArrayList<Integer> graph = new ArrayList<Integer>();
		for (int i = 1; i < line.size(); i++)
		{
			Integer neighbor = line.get(i);
			NodeLIV node_liv = this.nodes_liv.get(neighbor);
			if (node_liv.liv > 0)
			{
				graph.add(neighbor);
			}
		}
		// graph.add(core);
		// System.out.println(core + "," + graph);
		return get_max_connected_components_from_graph(graph);
	}

	/* (Tested) Get cluster cores */
	public ArrayList<TreeSet<Integer>> get_cluster_cores(
			TreeSet<Integer> core_nodes)
	{
		ArrayList<TreeSet<Integer>> cluster_cores = new ArrayList<TreeSet<Integer>>();
		for (Iterator<Integer> iter = core_nodes.iterator(); iter.hasNext();)
		{
			Integer core = iter.next();
			ArrayList<TreeSet<Integer>> cluster_core = get_cluster_core_of_core(core);
			for (Iterator<TreeSet<Integer>> iter_cluster = cluster_core
					.iterator(); iter_cluster.hasNext();)
			{
				TreeSet<Integer> cluster = iter_cluster.next();
				cluster.add(core);
			}
			cluster_cores.addAll(cluster_core);
		}
		return cluster_cores;
	}

	/* (Tested) Get community bone neighbors */
	public TreeSet<Integer> get_community_bone_neighbors(
			TreeSet<Integer> community)
	{
		// System.out.println(community);
		TreeSet<Integer> community_neighbors = new TreeSet<Integer>();
		for (Iterator<Integer> iter = community.iterator(); iter.hasNext();)
		{
			Integer member = iter.next();
			ArrayList<Integer> line = this.adjacencyTable.get(member);
			for (int i = 1; i < line.size(); i++)
			{
				Integer neighbor = line.get(i);
				double neighbor_liv = this.nodes_liv.get(neighbor).liv;
				if (!community.contains(neighbor) && neighbor_liv > 0
						&& neighbor_liv < 1)
				{
					community_neighbors.add(neighbor);
					// System.out.print(this.nodes_liv.get(neighbor) + ",");
					// System.out.print(neighbor + ",");
				}
			}
			// System.out.println();
		}
		return community_neighbors;
	}

	/* (Tested) Get community trivial neighbors */
	public TreeSet<Integer> get_community_trivial_neighbors(
			TreeSet<Integer> community)
	{
		// System.out.println(community);
		TreeSet<Integer> community_neighbors = new TreeSet<Integer>();
		for (Iterator<Integer> iter = community.iterator(); iter.hasNext();)
		{
			Integer member = iter.next();
			ArrayList<Integer> line = this.adjacencyTable.get(member);
			for (int i = 1; i < line.size(); i++)
			{
				Integer neighbor = line.get(i);
				double neighbor_liv = this.nodes_liv.get(neighbor).liv;
				if (!community.contains(neighbor) && neighbor_liv == 0)
				{
					community_neighbors.add(neighbor);
					// System.out.print(this.nodes_liv.get(neighbor) + ",");
					// System.out.print(neighbor + ",");
				}
			}
			// System.out.println();
		}
		return community_neighbors;
	}

	/* (Tested) Calculate tightness */
	public double calculate_tightness(double parameter, int neighbor,
			TreeSet<Integer> pos_c, TreeSet<Integer> bnd_c)
	{
		double tightness = 0;
		int nodes_in_pos_c_count = 0;
		int nodes_in_bnd_c_count = 0;
		int nodes_in_vou_c_count = 0;
		ArrayList<Integer> line = this.adjacencyTable.get(neighbor);
		int number_of_neighbors = line.size() - 1;
		for (int i = 1; i < line.size(); i++)
		{
			Integer neighbor_neighbor = line.get(i);
			if (pos_c.contains(neighbor_neighbor))
			{
				nodes_in_pos_c_count++;
			}
			if (bnd_c.contains(neighbor_neighbor))
			{
				nodes_in_bnd_c_count++;
			}
		}
		nodes_in_vou_c_count = number_of_neighbors - nodes_in_pos_c_count
				- nodes_in_bnd_c_count;
		double x = (double) (this.a + this.b) * 0.5;
		tightness = (double) (nodes_in_pos_c_count + nodes_in_bnd_c_count * x)
				/ (double) (nodes_in_vou_c_count + 1) - parameter
				* (double) (nodes_in_bnd_c_count) / (nodes_in_pos_c_count + 1);
		// System.out.println(x + "," + parameter + "," + neighbor + ","
		// + nodes_in_pos_c_count + "," + nodes_in_bnd_c_count + ","
		// + nodes_in_vou_c_count + "," + tightness);
		return tightness;
	}

	/* (Tested) Calculate compactness */
	public double calculate_compactness(double parameter,
			TreeSet<Integer> pos_c, TreeSet<Integer> bnd_c)
	{
		double compactness = 0;
		int w_in_c_count = 0;
		int w_out_c_count = 0;
		TreeSet<Integer> community = new TreeSet<Integer>();
		community.addAll(pos_c);
		community.addAll(bnd_c);
		for (Iterator<Integer> iter = community.iterator(); iter.hasNext();)
		{
			Integer member = iter.next();
			ArrayList<Integer> line = this.adjacencyTable.get(member);
			for (int i = 1; i < line.size(); i++)
			{
				Integer neighbor = line.get(i);
				if (community.contains(neighbor))
				{
					w_in_c_count++;
				} else
				{
					w_out_c_count++;
				}
			}
		}
		w_in_c_count = w_in_c_count / 2;
		compactness = (double) (w_in_c_count)
				/ Math.pow((double) (w_in_c_count + w_out_c_count),
						(1.5 - parameter));
		// System.out.println(parameter + "," + w_in_c_count + "," +
		// w_out_c_count
		// + "," + compactness);
		return compactness;
	}

	/* (Tested) Get max a tightness bone */
	public int get_max_a_tightness_bone(TreeSet<Integer> adjbone,
			TreeSet<Integer> pos_c, TreeSet<Integer> bnd_c)
	{
		double max_a_tightness = -1;
		int max_a_tightness_bone = -1;
		for (Iterator<Integer> iter = adjbone.iterator(); iter.hasNext();)
		{
			Integer bone = iter.next();
			double a_tightness = calculate_tightness(a, bone, pos_c, bnd_c);
			if (a_tightness > max_a_tightness)
			{
				max_a_tightness = a_tightness;
				max_a_tightness_bone = bone;
			}
		}
		return max_a_tightness_bone;
	}

	/* (Tested) Calculate community similiarity */
	public double calculate_communities_similiarity(
			TreeSet<Integer> community_1, TreeSet<Integer> community_2)
	{
		double similiarity = 0;
		int count = 0;
		for (Iterator<Integer> iter = community_1.iterator(); iter.hasNext();)
		{
			Integer member = iter.next();
			if (community_2.contains(member))
			{
				count++;
			}
		}
		int size_1 = community_1.size();
		int size_2 = community_2.size();
		if (size_1 < size_2)
		{
			similiarity = (double) count / (double) size_1;
		} else
		{
			similiarity = (double) count / (double) size_2;
		}
		return similiarity;
	}

	public ArrayList<TreeSet<Integer>> run_twd2()
	{
		/*****************************************************************************************/
		/* Get core clusters */
		calculate_nodes_liv();
		TreeSet<Integer> core_nodes = get_core_nodes();
		ArrayList<TreeSet<Integer>> cluster_cores = get_cluster_cores(core_nodes);
		// System.out.println("core_nodes: " + core_nodes);
		// System.out.println("cluster_cores: ");
		// for (Iterator<TreeSet<Integer>> iter = cluster_cores.iterator(); iter
		// .hasNext();)
		// {
		// System.out.println(iter.next());
		// }
		/*****************************************************************************************/
		/* Extend core clusters to get early communities */
		ArrayList<PBCommunity> early_communities = new ArrayList<PBCommunity>();
		for (Iterator<TreeSet<Integer>> iter = cluster_cores.iterator(); iter
				.hasNext();)
		{
			TreeSet<Integer> pos_c = iter.next();
			TreeSet<Integer> bnd_c = new TreeSet<Integer>();
			TreeSet<Integer> adjbone = get_community_bone_neighbors(pos_c);
			while (!adjbone.isEmpty())
			{
				int bone = get_max_a_tightness_bone(adjbone, pos_c, bnd_c);
				double a_tightness = calculate_tightness(a, bone, pos_c, bnd_c);
				double b_tightness = calculate_tightness(b, bone, pos_c, bnd_c);
				double a_compactness = calculate_compactness(a, pos_c, bnd_c);
				double b_compactness = calculate_compactness(b, pos_c, bnd_c);
				double deta_a = a_tightness - a_compactness;
				double deta_b = b_tightness - b_compactness;
				if (deta_a > 0)
				{
					pos_c.add(bone);
				} else if (deta_b >= 0)
				{
					bnd_c.add(bone);
				}
				adjbone.remove((Integer) bone);
			}
			TreeSet<Integer> community = new TreeSet<Integer>();
			community.addAll(pos_c);
			community.addAll(bnd_c);
			/**********************************************/
			// adjbone = get_community_bone_neighbors(community);
			/**********************************************/
			PBCommunity p_b_community = new PBCommunity();
			p_b_community.pos_c = pos_c;
			p_b_community.bnd_c = bnd_c;
			early_communities.add(p_b_community);
		}
		/*****************************************************************************************/
		/* Process trivial vertices based on conition 1 */
		TreeSet<Integer> trivial_nodes = new TreeSet<Integer>();
		for (Iterator<NodeLIV> iter = this.nodes_liv.iterator(); iter.hasNext();)
		{
			NodeLIV node = iter.next();
			if (node.liv == 0)
			{
				trivial_nodes.add(node.id);
			}
		}
		// System.out.println("early communities: ");
		// for (Iterator<PBCommunity> iter = early_communities.iterator(); iter
		// .hasNext();)
		// {
		// System.out.println(iter.next());
		// }
		// System.out.println(trivial_nodes);
		while (true)
		{
			int trivial_nodes_size_old = trivial_nodes.size();
			TreeSet<Integer> removed_trivial_nodes = new TreeSet<Integer>();
			for (Iterator<Integer> iter_trivial_node = trivial_nodes.iterator(); iter_trivial_node
					.hasNext();)
			{
				Integer trivial_node = iter_trivial_node.next();
				for (Iterator<PBCommunity> iter_pbcommunity = early_communities
						.iterator(); iter_pbcommunity.hasNext();)
				{
					PBCommunity early_community = iter_pbcommunity.next();
					double a_tightness = calculate_tightness(a, trivial_node,
							early_community.pos_c, early_community.bnd_c);
					double a_compactness = calculate_compactness(a,
							early_community.pos_c, early_community.bnd_c);
					double deta_a = a_tightness - a_compactness;
					double b_tightness = calculate_tightness(b, trivial_node,
							early_community.pos_c, early_community.bnd_c);
					double b_compactness = calculate_compactness(b,
							early_community.pos_c, early_community.bnd_c);
					double deta_b = b_tightness - b_compactness;
					if (deta_a > 0)
					{
						early_community.pos_c.add(trivial_node);
						removed_trivial_nodes.add(trivial_node);
						break;
					} else if (deta_b > 0)
					{
						early_community.bnd_c.add(trivial_node);
						removed_trivial_nodes.add(trivial_node);
						break;
					}
				}
			}
			trivial_nodes.removeAll(removed_trivial_nodes);
			int trivial_nodes_size_new = trivial_nodes.size();
			if (trivial_nodes_size_new == trivial_nodes_size_old)
			{
				break;
			}
		}
		// System.out.println("early communities: ");
		// for (Iterator<PBCommunity> iter = early_communities.iterator(); iter
		// .hasNext();)
		// {
		// System.out.println(iter.next());
		// }
		// System.out.println(trivial_nodes);
		/*****************************************************************************************/
		/* Process trivial vertices based on conition 2 */
		while (true)
		{
			int trivial_nodes_size_old = trivial_nodes.size();
			TreeSet<Integer> removed_trivial_nodes = new TreeSet<Integer>();
			for (Iterator<Integer> iter_trivial_node = trivial_nodes.iterator(); iter_trivial_node
					.hasNext();)
			{
				Integer trivial_node = iter_trivial_node.next();
				double max_deta_a = -1;
				double max_deta_b = -1;
				PBCommunity max_deta_a_community = new PBCommunity();
				PBCommunity max_deta_b_community = new PBCommunity();
				for (Iterator<PBCommunity> iter_pbcommunity = early_communities
						.iterator(); iter_pbcommunity.hasNext();)
				{
					PBCommunity early_community = iter_pbcommunity.next();
					double a_tightness = calculate_tightness(a, trivial_node,
							early_community.pos_c, early_community.bnd_c);
					double a_compactness = calculate_compactness(a,
							early_community.pos_c, early_community.bnd_c);
					double deta_a = a_tightness - a_compactness;
					double b_tightness = calculate_tightness(b, trivial_node,
							early_community.pos_c, early_community.bnd_c);
					double b_compactness = calculate_compactness(b,
							early_community.pos_c, early_community.bnd_c);
					double deta_b = b_tightness - b_compactness;
					if (deta_a > max_deta_a)
					{
						max_deta_a = deta_a;
						max_deta_a_community = early_community;
					}
					if (deta_b > max_deta_b)
					{
						max_deta_b = deta_b;
						max_deta_b_community = early_community;
					}
				}
				max_deta_a_community.bnd_c.add(trivial_node);
				max_deta_b_community.bnd_c.add(trivial_node);
				removed_trivial_nodes.add(trivial_node);
			}
			trivial_nodes.removeAll(removed_trivial_nodes);
			int trivial_nodes_size_new = trivial_nodes.size();
			if (trivial_nodes_size_new == trivial_nodes_size_old)
			{
				break;
			}
		}
		// System.out.println("early communities: ");
		// for (Iterator<PBCommunity> iter = early_communities.iterator(); iter
		// .hasNext();)
		// {
		// System.out.println(iter.next());
		// }
		// System.out.println(trivial_nodes);
		// System.out.println("*********************");
		/*****************************************************************************************/
		/* Process isolate vertices */
		TreeSet<Integer> isolate_nodes = new TreeSet<Integer>();
		TreeSet<Integer> all_signed_nodes = new TreeSet<Integer>();
		for (int i = 0; i < this.n; i++)
		{
			isolate_nodes.add(i);
		}
		for (Iterator<PBCommunity> iter = early_communities.iterator(); iter
				.hasNext();)
		{
			PBCommunity community = iter.next();
			isolate_nodes.removeAll(community.pos_c);
			isolate_nodes.removeAll(community.bnd_c);
			all_signed_nodes.addAll(community.pos_c);
			all_signed_nodes.addAll(community.bnd_c);
		}
		// System.out.println(isolate_nodes);
		// System.out.println(all_signed_nodes);
		// System.out.println("*********************");
		while (!isolate_nodes.isEmpty())
		{
			TreeSet<Integer> removed_isolate_nodes = new TreeSet<Integer>();
			for (Iterator<Integer> iter = isolate_nodes.iterator(); iter
					.hasNext();)
			{
				Integer isolate_node = iter.next();
				ArrayList<Integer> line = this.adjacencyTable.get(isolate_node);
				for (int j = 1; j < line.size(); j++)
				{
					Integer neighbor = line.get(j);
					ArrayList<PBCommunity> communities = new ArrayList<PBCommunity>();
					for (Iterator<PBCommunity> iter_community = early_communities
							.iterator(); iter_community.hasNext();)
					{
						PBCommunity community = iter_community.next();
						if (community.pos_c.contains(neighbor)
								|| community.bnd_c.contains(neighbor))
						{
							communities.add(community);
							community.bnd_c.add(isolate_node);
						}
					}
					if (!communities.isEmpty())
					{
						removed_isolate_nodes.add(isolate_node);
					}
				}
			}
			isolate_nodes.removeAll(removed_isolate_nodes);
		}
		// System.out.println("early communities: ");
		// for (Iterator<PBCommunity> iter = early_communities.iterator(); iter
		// .hasNext();)
		// {
		// System.out.println(iter.next());
		// }
		// System.out.println("*********************");
		// System.out.println(isolate_nodes);
		/*****************************************************************************************/
		/* Merge communities */
		// ArrayList<TreeSet<Integer>> connected_community_ids = new
		// ArrayList<TreeSet<Integer>>();
		// for (int i = 0; i < early_communities.size(); i++)
		// {
		// TreeSet<Integer> community_ids = new TreeSet<Integer>();
		// community_ids.add(i);
		// PBCommunity c1 = early_communities.get(i);
		// TreeSet<Integer> community_1 = c1.pos_c;
		// for (int j = i + 1; j < early_communities.size(); j++)
		// {
		// PBCommunity c2 = early_communities.get(j);
		// TreeSet<Integer> community_2 = c2.pos_c;
		// double degpop = calculate_communities_similiarity(community_1,
		// community_2);
		// if (degpop > e)
		// {
		// community_ids.add(j);
		// }
		// }
		// System.out.println(community_ids);
		// connected_community_ids.add(community_ids);
		// }
		
//		while (true)
//		{
//			double max_degpop = 0;
//			PBCommunity pbc_1 = new PBCommunity();
//			PBCommunity pbc_2 = new PBCommunity();
//			for (int i = 0; i < early_communities.size(); i++)
//			{
//				PBCommunity c1 = early_communities.get(i);
//				TreeSet<Integer> community_1 = c1.pos_c;
//				for (int j = i + 1; j < early_communities.size(); j++)
//				{
//					PBCommunity c2 = early_communities.get(j);
//					TreeSet<Integer> community_2 = c2.pos_c;
//					double degpop = calculate_communities_similiarity(
//							community_1, community_2);
//					if (degpop > max_degpop)
//					{
//						max_degpop = degpop;
//						pbc_1 = c1;
//						pbc_2 = c2;
//					}
//				}
//			}
//			if (max_degpop > this.e)
//			{
//				TreeSet<Integer> pos_c = new TreeSet<Integer>();
//				pos_c.addAll(pbc_1.pos_c);
//				pos_c.addAll(pbc_2.pos_c);
//				TreeSet<Integer> bnd_c = new TreeSet<Integer>();
//				TreeSet<Integer> other_members = new TreeSet<Integer>();
//				other_members.addAll(pbc_1.bnd_c);
//				other_members.addAll(pbc_2.bnd_c);
//				TreeSet<Integer> members_added_to_pos_c = new TreeSet<Integer>();
//				TreeSet<Integer> members_added_to_bnd_c = new TreeSet<Integer>();
//				for (Iterator<Integer> iter = other_members.iterator(); iter
//						.hasNext();)
//				{
//					Integer other_member = iter.next();
//					double a_tightness = calculate_tightness(a, other_member,
//							pos_c, bnd_c);
//					double a_compactness = calculate_compactness(a, pos_c,
//							bnd_c);
//					double deta_a = a_tightness - a_compactness;
//					if (deta_a > 0)
//					{
//						members_added_to_pos_c.add(other_member);
//					} else
//					{
//						members_added_to_bnd_c.add(other_member);
//					}
//				}
//				pos_c.addAll(members_added_to_pos_c);
//				bnd_c.addAll(members_added_to_bnd_c);
//				PBCommunity community_new = new PBCommunity();
//				community_new.pos_c = pos_c;
//				community_new.bnd_c = bnd_c;
//				early_communities.remove(pbc_1);
//				early_communities.remove(pbc_2);
//				early_communities.add(community_new);
//			} else
//			{
//				break;
//			}
//		}

		// System.out.println("early communities: ");
		// for (Iterator<PBCommunity> iter = early_communities.iterator(); iter
		// .hasNext();)
		// {
		// System.out.println(iter.next());
		// }
		// System.out.println("*********************");
		/*****************************************************************************************/
		ArrayList<TreeSet<Integer>> finial_communities = new ArrayList<TreeSet<Integer>>();
		for (Iterator<PBCommunity> iter = early_communities.iterator(); iter
				.hasNext();)
		{
			ArrayList<Integer> community = new ArrayList<Integer>();
			PBCommunity pb_c = iter.next();
			community.addAll(pb_c.pos_c);
			community.addAll(pb_c.bnd_c);
			// System.out.println(community);
			TreeSet<Integer> community_temp = new TreeSet<Integer>();
			community_temp.addAll(community);
			finial_communities.add(community_temp);
		}
		return finial_communities;
	}

	public static void main(String[] args) throws IOException
	{
		String file_path = "D:/real world networks/";
		String file_name = "karate";
		// karate;dolphin;football;krebsbook;dblp;amazon;youtube
		String community = "_community.txt";
		String table = "_table.txt";
		String file_path_community = file_path + file_name + community;
		String file_path_table = file_path + file_name + table;

		DataReaderRealWorldNetwork data_reader = new DataReaderRealWorldNetwork(
				file_path_community, file_path_table);
		data_reader.read_realworld_network();

		double a = 0.48;
		double b = 0.47;
		double e = 0.5;
		TWDAlgorithm2 twd = new TWDAlgorithm2(data_reader.n,
				data_reader.adjacencyTable, a, b, e);
		twd.run_twd2();
	}
}
