# Supplementary material for: Detecting local communities in complex network via the optimization of interaction relationship between node and community
Source: PeerJ Comput Sci. 2023 May 15;9:e1386. doi: 10.7717/peerj-cs.1386 (PMC10280398; doi:10.7717/peerj-cs.1386)
Supplement: Supplemental Information 2 [file peerj-cs-09-1386-s002.zip › OptimizationOfMembership/src/com/wangshenglong/coresimple/Affiliation.java]

package com.wangshenglong.coresimple;

public class Affiliation
{
	int id1;
	int id2;
	/* isAffiliation = true means id2.value > id1.value && id2.level>id1.level */
	boolean isAffiliation;

	public Affiliation()
	{

	}

	public Affiliation(int id1, int id2, boolean isAffiliation)
	{
		this.id1 = id1;
		this.id2 = id2;
		this.isAffiliation = isAffiliation;
	}

	@Override
	public String toString()
	{
		return "Affiliation [id1=" + id1 + ", id2=" + id2 + ", isAffiliation="
				+ isAffiliation + "]";
	}

}
