# Supplementary material for: Detecting local communities in complex network via the optimization of interaction relationship between node and community
Source: PeerJ Comput Sci. 2023 May 15;9:e1386. doi: 10.7717/peerj-cs.1386 (PMC10280398; doi:10.7717/peerj-cs.1386)
Supplement: Supplemental Information 2 [file peerj-cs-09-1386-s002.zip › OptimizationOfMembership/src/com/wangshenglong/coresimple/KLevelNodes.java]

package com.wangshenglong.coresimple;

import java.util.ArrayList;

public class KLevelNodes
{
	public int k;//level
	public ArrayList<Integer> nodes;
	
	public KLevelNodes()
	{
		this.nodes=new ArrayList<Integer>();
	}
	
	public KLevelNodes(int k,ArrayList<Integer> nodes)
	{
		this.k=k;
		this.nodes=new ArrayList<Integer>();
		this.nodes.addAll(nodes);
	}
}
