# Supplementary material for: Detecting local communities in complex network via the optimization of interaction relationship between node and community
Source: PeerJ Comput Sci. 2023 May 15;9:e1386. doi: 10.7717/peerj-cs.1386 (PMC10280398; doi:10.7717/peerj-cs.1386)
Supplement: Supplemental Information 2 [file peerj-cs-09-1386-s002.zip › OptimizationOfMembership/src/com/wangshenglong/coresimple/SeedOrientedLocalCommunityDetection.java]

package com.wangshenglong.coresimple;

import java.util.ArrayList;

import com.fileoperations.methods.FileReaders;
import com.pulicoperations.methods.AdjacencyTables;

public class SeedOrientedLocalCommunityDetection
{
	public int size;
	public int[][] adjacencyMatrix;
	public ArrayList<ArrayList<Integer>> adjacencyTable;
	public KCoreNode[] allCoreNodes;
	public ArrayList<Integer> communityMembers;
	
	public SeedOrientedLocalCommunityDetection(FileReaders fr)
	{
		this.size = fr.size;
		this.adjacencyMatrix = fr.adjacencyMatrix;
		this.adjacencyTable = AdjacencyTables.getAdjacencyTable(size,
				fr.adjacencyMatrix);
		KCoreAlgorithm kca = new KCoreAlgorithm(fr);
		this.allCoreNodes = kca.kCoreAlgorithm();
		this.communityMembers = new ArrayList<Integer>();
	}
}
