# Supplementary material for: Detecting local communities in complex network via the optimization of interaction relationship between node and community
Source: PeerJ Comput Sci. 2023 May 15;9:e1386. doi: 10.7717/peerj-cs.1386 (PMC10280398; doi:10.7717/peerj-cs.1386)
Supplement: Supplemental Information 2 [file peerj-cs-09-1386-s002.zip › OptimizationOfMembership/src/com/wangshenglong/fifth/FifthAlgorithm.java]

package com.wangshenglong.fifth;

import java.io.IOException;
import java.util.ArrayList;
import java.util.Iterator;
import java.util.TreeSet;

import DataReaderRealWorldNetwork.DataReaderRealWorldNetwork;

public class FifthAlgorithm {
	public int node_size;
	public int link_size;
	public int numberOfCommunities;
	public ArrayList<ArrayList<Integer>> adjacencyTable;
	public ArrayList<NodeImportance> nodes_importance;

	public FifthAlgorithm(int n, int m,
			ArrayList<ArrayList<Integer>> adjacencyTable,
			ArrayList<NodeImportance> nodes_importance) {
		this.node_size = n;
		this.link_size = m;
		this.numberOfCommunities = 0;
		this.adjacencyTable = adjacencyTable;
		this.nodes_importance = nodes_importance;
	}

	/* (Tested) Get node neighbors */
	public TreeSet<Integer> get_node_neighbors(int node_id) {
		TreeSet<Integer> neighbors = new TreeSet<Integer>();
		neighbors.addAll(adjacencyTable.get(node_id));
		neighbors.remove((Integer) node_id);
		return neighbors;
	}

	/* (Tested) Get insection of node sets */
	public TreeSet<Integer> get_insection(TreeSet<Integer> node_set_1,
			TreeSet<Integer> node_set_2) {
		TreeSet<Integer> insection = new TreeSet<Integer>();
		for (Iterator<Integer> iter = node_set_1.iterator(); iter.hasNext();) {
			Integer node = iter.next();
			if (node_set_2.contains(node)) {
				insection.add(node);
			}
		}
		return insection;
	}

	/* (Tested) Calculate weight of common neighbors */
	public double calculate_weight_of_common_neighbors(
			TreeSet<Integer> common_neighbors, int new_seed) {
		// int new_seed_importance =
		// nodes_importance.get(new_seed).importance;//
		// calculate_node_importance(new_seed);
		double common_neighbors_weight = 0;
		for (Iterator<Integer> iter = common_neighbors.iterator(); iter
				.hasNext();) {
			Integer neighbor = iter.next();
			int neighbor_importance = nodes_importance.get(neighbor).importance; // calculate_node_importance(neighbor);
			// if (neighbor_importance <= new_seed_importance)
			// {
			common_neighbors_weight += neighbor_importance;
			// }
		}
		return common_neighbors_weight;
	}

	/* (Tested) Calculate common neighbors density */
	public double calculate_common_neighbors_density(TreeSet<Integer> insection) {
		double density = 0;
		ArrayList<Integer> insection_temp = new ArrayList<Integer>();
		insection_temp.addAll(insection);
		int number_of_nodes = insection_temp.size();
		int number_of_links = 0;
		insection_temp.addAll(insection);
		for (int i = 0; i < number_of_nodes; i++) {
			Integer member_1 = insection_temp.get(i);
			for (int j = i + 1; j < number_of_nodes; j++) {
				Integer member_2 = insection_temp.get(j);
				if (adjacencyTable.get(member_1).contains(member_2)) {
					number_of_links++;
				}
			}
		}
		density = (double) 2 * number_of_links / (double) number_of_nodes * (number_of_nodes - 1);
//		density = (double) 2 * number_of_links / (double) (number_of_nodes * (number_of_nodes - 1));
		return density;
	}

	/* (Tested) Calculate relation strength */
	public double calculate_relation_strength(int old_seed, int candidate_seed) {
		double relation_strength = 0;
		TreeSet<Integer> neighbors_of_node_1 = get_node_neighbors(old_seed);
		TreeSet<Integer> neighbors_of_node_2 = get_node_neighbors(candidate_seed);
		TreeSet<Integer> insection = get_insection(neighbors_of_node_1,
				neighbors_of_node_2);
		insection.add(candidate_seed);
		insection.add(old_seed);
		/**************************************************************************************************/
		/* do not use node influence area */
		// int importance_of_old_seed =
		// nodes_importance.get(old_seed).importance;
		// int importance_of_candidate_seed =
		// nodes_importance.get(candidate_seed).importance;
		// TreeSet<Integer> nodes_to_be_removed = new TreeSet<Integer>();
		// for (Iterator<Integer> iter = insection.iterator(); iter.hasNext();)
		// {
		// Integer member = iter.next();
		// int member_importance = nodes_importance.get(member).importance;
		// if (member_importance > importance_of_candidate_seed
		// || member_importance < importance_of_old_seed)
		// {
		// nodes_to_be_removed.add(member);
		// }
		// }
		// insection.removeAll(nodes_to_be_removed);
		/**************************************************************************************************/
		double common_neighbors_weight = calculate_weight_of_common_neighbors(
				insection, candidate_seed);
		double common_neighbors_density = calculate_common_neighbors_density(insection);
		relation_strength = common_neighbors_weight * common_neighbors_density;
		return relation_strength;
	}

	/*
	 * (Tested) calculate relation strength of node with its less important
	 * neighbors
	 */
	// public double calculate_static_relation_strength(int node_id)
	// {
	// int importance_of_seed = nodes_importance.get(node_id).importance; //
	// calculate_node_importance(node_id);
	// TreeSet<Integer> neighbors_of_seed = get_node_neighbors(node_id);
	// ArrayList<Integer> less_importane_neighbors_of_seed = new
	// ArrayList<Integer>();
	// for (Iterator<Integer> iter = neighbors_of_seed.iterator(); iter
	// .hasNext();)
	// {
	// Integer neighbor = iter.next();
	// int importance_of_neighbor = nodes_importance.get(neighbor).importance;
	// // calculate_node_importance(neighbor);
	// if (importance_of_neighbor <= importance_of_seed)
	// {
	// less_importane_neighbors_of_seed.add(neighbor);
	// }
	// }
	// less_importane_neighbors_of_seed.add(node_id);
	// int number_of_links = 0;
	// int number_of_nodes = less_importane_neighbors_of_seed.size();
	// double density = 0;
	// for (int i = 0; i < number_of_nodes; i++)
	// {
	// Integer member_1 = less_importane_neighbors_of_seed.get(i);
	// for (int j = i + 1; j < number_of_nodes; j++)
	// {
	// Integer member_2 = less_importane_neighbors_of_seed.get(j);
	// if (adjacencyTable.get(member_1).contains(member_2))
	// {
	// number_of_links++;
	// }
	// }
	// }
	// density = (double) 2 * number_of_links / (double) number_of_nodes
	// * (number_of_nodes - 1);
	// double weight = 0;
	// for (Iterator<Integer> iter = less_importane_neighbors_of_seed
	// .iterator(); iter.hasNext();)
	// {
	// Integer neighbor = iter.next();
	// int importance_of_neighbor = nodes_importance.get(neighbor).importance;
	// // calculate_node_importance(neighbor);
	// weight += importance_of_neighbor;
	// }
	// double relation_strength_of_seed_with_less_important_neighbors = weight
	// * density;
	// return relation_strength_of_seed_with_less_important_neighbors;
	// }

	/* (Tested) find the replacement seed node forthe initial_seed_node */
	public int find_replacement_seed_node_for_initial_seed_node_from_neighbors(
			int node_id) {
		int importance_of_seed = nodes_importance.get(node_id).importance; // calculate_node_importance(node_id);
		int seed_id_new = -1;
		double relation_strength_strongest = 0;
		TreeSet<Integer> neighbors_of_seed = get_node_neighbors(node_id);
		/***********************************************************************************/
		// double relation_strength_of_seed_with_less_important_neighbors =
		// calculate_static_relation_strength(node_id);
		/***********************************************************************************/

		/***********************************************************************************/
		//20221006 Thinking of centrality first, and then similarity.(Old)
		for (Iterator<Integer> iter = neighbors_of_seed.iterator(); iter
				.hasNext();) {
			Integer neighbor = iter.next();
			int importance_of_neighbor = nodes_importance.get(neighbor).importance; // calculate_node_importance(neighbor);
			if (importance_of_neighbor > importance_of_seed) {
				double relation_strength = calculate_relation_strength(node_id,
						neighbor);
				if (relation_strength > relation_strength_strongest)
				// && relation_strength >
				// relation_strength_of_seed_with_less_important_neighbors)
				{
					relation_strength_strongest = relation_strength;
					seed_id_new = neighbor;
				}
			}
		}

		//20221006 Thinking of similarity first, and then centrality.(new)
		/*for (Iterator<Integer> iter = neighbors_of_seed.iterator(); iter
				.hasNext();) {
			Integer neighbor = iter.next();
			double relation_strength = calculate_relation_strength(node_id,
					neighbor);
			if (relation_strength > relation_strength_strongest) {
				//20221007 Lead to the better results. However, some nodes with the similar centrality could not be expanded.
				relation_strength_strongest = relation_strength;

				{
					int importance_of_neighbor = nodes_importance.get(neighbor).importance; // calculate_node_importance(neighbor);
					if (importance_of_neighbor > importance_of_seed) {
						//20221007 The same as previous.
						//relation_strength_strongest = relation_strength;
						seed_id_new = neighbor;
					}
				}

			}
		}*/
		/***********************************************************************************/

		return seed_id_new;
	}

	/* (Tested) Find replacement node of the seed node */
	public int find_replacement_seed_node_for_initial_seed_node(int seed_id) {
		int seed_id_new = seed_id;
		do {
			int candidaste_seed = find_replacement_seed_node_for_initial_seed_node_from_neighbors(seed_id_new);
			if (candidaste_seed == -1) {
				break;
			} else {
				seed_id_new = candidaste_seed;
			}
		} while (true);
		return seed_id_new;
	}

	/* (Tested) Initial community */
	public TreeSet<Integer> initial_community(int seed_id) {
		TreeSet<Integer> community = new TreeSet<Integer>();
		community.add(seed_id);
		return community;
	}

	/* (Tested) initial community neighbors */
	public TreeSet<Integer> initial_community_neighbors(int seed_id) {
		TreeSet<Integer> community_neighbors = new TreeSet<Integer>();
		community_neighbors.addAll(adjacencyTable.get(seed_id));
		community_neighbors.remove((Integer) seed_id);
		return community_neighbors;
	}

	/* (Tested) */
	public void update_community_and_community_neighbors(
			TreeSet<Integer> community, TreeSet<Integer> community_neighbors,
			int node_id) {
		TreeSet<Integer> node_neighbors = get_node_neighbors(node_id);
		community.add(node_id);
		community_neighbors.remove(node_id);
		for (Iterator<Integer> iter = node_neighbors.iterator(); iter.hasNext();) {
			Integer neighbor = iter.next();
			if (!community.contains(neighbor)) {
				community_neighbors.add(neighbor);
			}
		}
	}

	/* (Tested) make_community_neighbors_in_decrease_order_of_importance */
	public TreeSet<NodeImportance> make_community_neighbors_in_decrease_order_of_importance(
			TreeSet<Integer> community_neighbors) {
		TreeSet<NodeImportance> community_neighbors_in_decrease_orde = new TreeSet<NodeImportance>(
				new NodeImportance());
		for (Iterator<Integer> iter = community_neighbors.iterator(); iter
				.hasNext();) {
			Integer neighbor = iter.next();
			int neighbor_importance = nodes_importance.get(neighbor).importance; // calculate_node_importance(neighbor);
			NodeImportance node = new NodeImportance(neighbor,
					neighbor_importance);
			community_neighbors_in_decrease_orde.add(node);
		}
		return community_neighbors_in_decrease_orde;
	}

	/*
	 * (Tested) Calculate the relation strength of the neighbors of the node
	 * which have higher importance than the node
	 */
	public double calculate_relation_strength_of_node_set(
			ArrayList<Integer> node_set, int community_neighbor,
			int community_neighbor_importance) {
		/* do not use node influence area */
		/* nodes_with_higher_importance is changed into node_set */
		// ArrayList<Integer> nodes_with_higher_importance = new
		// ArrayList<Integer>();
		// for (Iterator<Integer> iter = node_set.iterator(); iter.hasNext();) {
		// Integer node = iter.next();
		// int importance_of_node = nodes_importance.get(node).importance; //
		// calculate_node_importance(node);
		// if (importance_of_node >= community_neighbor_importance) {
		// nodes_with_higher_importance.add(node);
		// }
		// }
		node_set.add(community_neighbor);
		int number_of_links = 0;
		int number_of_nodes = node_set.size();
		double density = 0;
		for (int i = 0; i < number_of_nodes; i++) {
			Integer member_1 = node_set.get(i);
			for (int j = i + 1; j < number_of_nodes; j++) {
				Integer member_2 = node_set.get(j);
				if (adjacencyTable.get(member_1).contains(member_2)) {
					number_of_links++;
				}
			}
		}
		density = (double) 2 * number_of_links / (double) number_of_nodes
				* (number_of_nodes - 1);
		double weight = 0;
		for (Iterator<Integer> iter = node_set.iterator(); iter.hasNext();) {
			Integer neighbor = iter.next();
			int importance_of_neighbor = nodes_importance.get(neighbor).importance; // calculate_node_importance(neighbor);
			weight += importance_of_neighbor;
		}
		double node_set_relation_strength = weight * density;
		return node_set_relation_strength;
	}

	/* (Tested) extend community */
	public void extend_community(TreeSet<Integer> community,
			TreeSet<Integer> community_neighbors) {
		do {
			int community_size = community.size();
			for (Iterator<Integer> iter = community_neighbors.iterator(); iter
					.hasNext();) {
				Integer community_neighbor = iter.next();
				int more_important_neighbor_with_strongest_relation_strength = find_replacement_seed_node_for_initial_seed_node_from_neighbors(community_neighbor);
				if (community
						.contains(more_important_neighbor_with_strongest_relation_strength))

				{
					update_community_and_community_neighbors(community,
							community_neighbors, community_neighbor);
					break;
				} else {
					TreeSet<Integer> neighbor_neighbors = get_node_neighbors(community_neighbor);
					ArrayList<Integer> neighbors_in_community = new ArrayList<Integer>();
					ArrayList<Integer> neighbors_out_community = new ArrayList<Integer>();
					for (Iterator<Integer> iter_neighbor = neighbor_neighbors
							.iterator(); iter_neighbor.hasNext();) {
						Integer neighbor_neighbor = iter_neighbor.next();
						if (community.contains(neighbor_neighbor)) {
							neighbors_in_community.add(neighbor_neighbor);
						} else {
							neighbors_out_community.add(neighbor_neighbor);
						}
					}
					int community_neighbor_importance = nodes_importance
							.get(community_neighbor).importance; // calculate_node_importance(community_neighbor);
					double relation_strength_with_community = calculate_relation_strength_of_node_set(
							neighbors_in_community, community_neighbor,
							community_neighbor_importance);
					double relation_strength_with_rest = calculate_relation_strength_of_node_set(
							neighbors_out_community, community_neighbor,
							community_neighbor_importance);
					if (relation_strength_with_community > relation_strength_with_rest) {
						update_community_and_community_neighbors(community,
								community_neighbors, community_neighbor);
						break;
					}
				}
			}
			if (community_size < community.size()) {
				continue;
			} else {
				break;
			}
		} while (true);
	}

	public ArrayList<ArrayList<Integer>> run_fifth(int seed_id) {
		int seed_id_new = find_replacement_seed_node_for_initial_seed_node(seed_id);
		TreeSet<Integer> detected_community = initial_community(seed_id_new);
		TreeSet<Integer> community_neighbors = initial_community_neighbors(seed_id_new);
		extend_community(detected_community, community_neighbors);
		// System.out.println("seed_id_new: " + seed_id_new);
		// System.out.println("community:" + community);
		// if (community.contains(seed_id))
		// {
		// System.out.println(true);
		// }
		// System.out.println("community_neighbors: " + community_neighbors);

		if (detected_community.contains((Integer) seed_id)) {
			// System.out.println("detected_community: " + detected_community);
			ArrayList<ArrayList<Integer>> partitionF = new ArrayList<ArrayList<Integer>>();
			ArrayList<Integer> detected_community_list = new ArrayList<Integer>();
			{
				detected_community_list.addAll(detected_community);
			}
			ArrayList<Integer> rest_nodes = new ArrayList<Integer>();
			for (int i = 0; i < this.node_size; i++) {
				if (!detected_community.contains(i)) {
					rest_nodes.add(i);
				}
			}
			partitionF.add(detected_community_list);
			partitionF.add(rest_nodes);
			return partitionF;
		} else {
			ArrayList<ArrayList<Integer>> partitionF = new ArrayList<ArrayList<Integer>>();
			ArrayList<Integer> community_1 = new ArrayList<Integer>();
			ArrayList<Integer> community_2 = new ArrayList<Integer>();
			for (int i = 0; i < this.node_size; i++) {
				community_2.add(i);
			}
			partitionF.add(community_1);
			partitionF.add(community_2);
			return partitionF;
		}
	}

	public static void main(String[] args) throws IOException {
		String file_path = "D:/real world networks/";
		String file_name = "karate";
		// karate;dolphin;football;krebsbook;dblp;amazon;youtube
		// String network = "_network.txt";
		// karate_network;dolphin_network;football_network;krebsbook_network
		// dblp_network;amazon_network;youtube_network
		String community = "_community.txt";
		// karate_community;dolphin_community;football_community;krebsbook_community
		// dblp_community;amazon_community;youtube_community
		String table = "_table.txt";
		// karate_table;dolphin_table;football_table;krebsbook_table
		// dblp_table;amazon_table;youtube_table
		// String file_path_network = file_path + file_name + network;
		String file_path_community = file_path + file_name + community;
		String file_path_table = file_path + file_name + table;

		DataReaderRealWorldNetwork data_reader = new DataReaderRealWorldNetwork(
				file_path_community, file_path_table);
		data_reader.read_realworld_network();

//		FifthAlgorithm fifth = new FifthAlgorithm(data_reader.n,
//		 data_reader.m,
//		 data_reader.adjacencyTable,);
		// for (int i = 0; i < data_reader.n; i++)
		// {
		// fifth.run_fifth(i);
		// }
//		fifth.run_fifth(24);
	}
}
