# Supplementary material for: Detecting local communities in complex network via the optimization of interaction relationship between node and community
Source: PeerJ Comput Sci. 2023 May 15;9:e1386. doi: 10.7717/peerj-cs.1386 (PMC10280398; doi:10.7717/peerj-cs.1386)
Supplement: Supplemental Information 2 [file peerj-cs-09-1386-s002.zip › OptimizationOfMembership/src/com/wangshenglong/is/IsAlgorithmSecond.java]

package com.wangshenglong.is;

import java.util.*;

public class IsAlgorithmSecond {
    public int node_size;
    public int link_size;
    public int numberOfCommunities;
    public ArrayList<ArrayList<Integer>> adjacencyTable;
    public NodeInfluence ni = new NodeInfluence();
    public TreeSet<NodeInfluence> node_influences;
    public Queue<Integer> c_must_queue;

    public IsAlgorithmSecond(int n, int m, String type, ArrayList<ArrayList<Integer>> adjacencyTable) {
        this.node_size = n;
        this.link_size = m;
        this.numberOfCommunities = 0;
        this.adjacencyTable = adjacencyTable;
        this.c_must_queue = new LinkedList<>();
        this.node_influences = ni.getNodeInfluence(type, adjacencyTable);
    }

    public ArrayList<ArrayList<Integer>> run_is(int seed_id) {
        ArrayList<ArrayList<Integer>> partitionF = new ArrayList<>();
        TreeSet<Integer> detected_community = new TreeSet<>();
        TreeSet<Integer> rest_nodes = new TreeSet<>();
        TreeSet<Integer> cMay = new TreeSet<>();
        TreeSet<Integer> cMust = new TreeSet<>();
        ArrayList<NodeInfluence> node_influences_id = new ArrayList<>();
        node_influences_id.addAll(node_influences);
        Collections.sort(node_influences_id, new Comparator<NodeInfluence>() {
            public int compare(NodeInfluence o1, NodeInfluence o2) {
                return o1.id - o2.id;
            }
        });
        /***  20190609 get more influencial node of seed  ***/
        int temp_node_id = -2;
        while(temp_node_id != -1) {
            temp_node_id = get_more_influence_node(seed_id,adjacencyTable, node_influences_id);
            if(temp_node_id != -1) {
                seed_id = temp_node_id;
            }
        }
        c_must_queue.offer(seed_id);
        detected_community.add(seed_id);
        int tag = 0;
        while(!c_must_queue.isEmpty()) {
            int change = 0;
            int first = c_must_queue.peek();  //返回队列头部的元素             如果队列为空，则返回null
            TreeSet<Integer> neighbours = getNeighbors(first, adjacencyTable);
            int first_influence = node_influences_id.get(first).influence;
            for(int neighbor_id : neighbours) {
                int neighbor_influence = node_influences_id.get(neighbor_id).influence;
                double neighbor_weight_influences_in_community = getNeighborsInfluences(neighbor_id,
                        "in" ,adjacencyTable, node_influences_id, detected_community);
                double neighbor_weight_influences_out_community = getNeighborsInfluences(neighbor_id,
                        "out" ,adjacencyTable, node_influences_id, detected_community);
                if(neighbor_influence < first_influence &&
                        neighbor_weight_influences_in_community > neighbor_weight_influences_out_community) {
                    if(cMust.add(neighbor_id)) {
                        detected_community.add(neighbor_id);
                        c_must_queue.add(neighbor_id);
                        change++;
                    }
                } else if(neighbor_influence > first_influence && tag == 0){
                    cMay.add(neighbor_id);
                    /***    test    (how to improve seed`s community whitch influence is lowest)   ***/
//                    c_must_queue.offer(neighbor_id);
                    /***    test    (how to improve seed`s community whitch influence is lowest)   ***/
                }
            }
            tag++;

            /***         20190608 loop of seed`s neighbors          ***/
            if(change == 0) {
                c_must_queue.poll();
            }
            /***         20190608 loop of seed`s neighbors          ***/

        }
        detected_community.addAll(cMay);
        /*for (int may : cMay) {
            System.out.println("may: " + may);
        }
        for (int must : cMust) {
            System.out.println("must: " + must);
        }*/
        for (int i = 0; i < node_size; i++) {
            if (!detected_community.contains(i)) {
                rest_nodes.add(i);
            }
        }
        ArrayList<Integer> temp_community = new ArrayList<>();
        ArrayList<Integer> temp_rest_nodes = new ArrayList<>();
        temp_community.addAll(detected_community);
        temp_rest_nodes.addAll(rest_nodes);
        partitionF.add(temp_community);
        partitionF.add(temp_rest_nodes);
        return partitionF;
    }

    public TreeSet<Integer> getNeighbors(int id, ArrayList<ArrayList<Integer>> adjacencyTables) {
        TreeSet<Integer> neighbours = new TreeSet<>();
        neighbours.addAll(adjacencyTables.get(id));
        neighbours.remove((Integer)id);
        return neighbours;
    }

    /***         20190608 get the neighbors` influences          ***/
    public double getNeighborsInfluences(int id,String type, ArrayList<ArrayList<Integer>> adjacencyTable,
                                             ArrayList<NodeInfluence> node_influences, TreeSet<Integer> detected_community) {
        TreeSet<Integer> neighbors = getNeighbors(id, adjacencyTable);
        double influences = 0;
        for (int temp_id : neighbors) {
            if (detected_community.contains(temp_id) && "in".equals(type)) {
                int tempInfluence = node_influences.get(temp_id).influence;
                influences += tempInfluence;
            } else if(!detected_community.contains(temp_id) && "out".equals(type)) {
                int tempInfluence = node_influences.get(temp_id).influence;
                influences += tempInfluence;
            }
        }
        return influences;
    }

    /***  20190609 get more influencial node of seed  ***/
    public int get_more_influence_node(int seed_id, ArrayList<ArrayList<Integer>> adjacencyTables,
                                       ArrayList<NodeInfluence> node_influences) {
        int more_influence_node = -1;
        TreeSet<Integer> neighbors = getNeighbors(seed_id, adjacencyTables);
        for(int node : neighbors) {
            if(node_influences.get(seed_id).influence < node_influences.get(node).influence) {
                more_influence_node = node;
            }
        }
        return more_influence_node;
    }
}
