# Supplementary material for: Detecting local communities in complex network via the optimization of interaction relationship between node and community
Source: PeerJ Comput Sci. 2023 May 15;9:e1386. doi: 10.7717/peerj-cs.1386 (PMC10280398; doi:10.7717/peerj-cs.1386)
Supplement: Supplemental Information 2 [file peerj-cs-09-1386-s002.zip › OptimizationOfMembership/src/com/wangshenglong/methods/Measurements.java]

package com.wangshenglong.methods;

import java.util.ArrayList;

public class Measurements
{
	public String algorithm_name;
	public long cost_time;
	public long costTime_average;
	public double NMI_average;
	public double nodes_correctly_classified_percentage;
	public ArrayList<Double> RPF_average;

	public Measurements()
	{

	}

	public Measurements(String algorithm_name, long cost_time, long costTime_average,
			double NMI_average, double nodes_correctly_classified_percentage,
			ArrayList<Double> RPF_average)
	{
		this.algorithm_name = algorithm_name;
		this.cost_time = cost_time;
		this.costTime_average = costTime_average;
		this.NMI_average = NMI_average;
		this.nodes_correctly_classified_percentage = nodes_correctly_classified_percentage;
		this.RPF_average = RPF_average;
	}
}
