# Supplementary material for: Detecting local communities in complex network via the optimization of interaction relationship between node and community
Source: PeerJ Comput Sci. 2023 May 15;9:e1386. doi: 10.7717/peerj-cs.1386 (PMC10280398; doi:10.7717/peerj-cs.1386)
Supplement: Supplemental Information 2 [file peerj-cs-09-1386-s002.zip › OptimizationOfMembership/src/com/wangshenglong/methods/NodeLevel.java]

package com.wangshenglong.methods;

public class NodeLevel
{
	public int node;
	public int level;

	public NodeLevel()
	{

	}

	public NodeLevel(int node, int level)
	{
		this.node = node;
		this.level = level;
	}

	@Override
	public int hashCode()
	{
		final int prime = 31;
		int result = 1;
		result = prime * result + level;
		result = prime * result + node;
		return result;
	}

	@Override
	public boolean equals(Object obj)
	{
		if (this == obj)
			return true;
		if (obj == null)
			return false;
		if (getClass() != obj.getClass())
			return false;
		NodeLevel other = (NodeLevel) obj;
		// if (level != other.level)
		// return false;
		if (node != other.node)
			return false;
		return true;
	}

	@Override
	public String toString()
	{
		return "NodeLevel [node=" + node + ", level=" + level + "]";
	}
}
