# Supplementary material for: Detecting local communities in complex network via the optimization of interaction relationship between node and community
Source: PeerJ Comput Sci. 2023 May 15;9:e1386. doi: 10.7717/peerj-cs.1386 (PMC10280398; doi:10.7717/peerj-cs.1386)
Supplement: Supplemental Information 2 [file peerj-cs-09-1386-s002.zip › OptimizationOfMembership/src/com/wangshenglong/methods/NodeOverlapTimes.java]

package com.wangshenglong.methods;//package com.dingxiaoyu.methods;
//
//public class NodeOverlapTimes
//{
//	public int node_id;
//	public int overlap_times;
//
//	public NodeOverlapTimes()
//	{
//
//	}
//
//	public NodeOverlapTimes(int node_id, int overlap_times)
//	{
//		this.node_id = node_id;
//		this.overlap_times = overlap_times;
//	}
//
//	@Override
//	public int hashCode()
//	{
//		final int prime = 31;
//		int result = 1;
//		result = prime * result + node_id;
//		result = prime * result + overlap_times;
//		return result;
//	}
//
//	@Override
//	public boolean equals(Object obj)
//	{
//		if (this == obj)
//			return true;
//		if (obj == null)
//			return false;
//		if (getClass() != obj.getClass())
//			return false;
//		NodeOverlapTimes other = (NodeOverlapTimes) obj;
//		if (node_id != other.node_id)
//			return false;
//		if (overlap_times != other.overlap_times)
//			return false;
//		return true;
//	}
//
//	@Override
//	public String toString()
//	{
//		return "NodeOverlapTimes [node_id=" + node_id + ", overlap_times="
//				+ overlap_times + "]";
//	}
//
//	
//}
