# Supplementary material for: Detecting local communities in complex network via the optimization of interaction relationship between node and community
Source: PeerJ Comput Sci. 2023 May 15;9:e1386. doi: 10.7717/peerj-cs.1386 (PMC10280398; doi:10.7717/peerj-cs.1386)
Supplement: Supplemental Information 2 [file peerj-cs-09-1386-s002.zip › OptimizationOfMembership/src/com/wangshenglong/methods/OverlapNode.java]

package com.wangshenglong.methods;

public class OverlapNode
{
	public int node_id;
	public int overlap_times;

	// public TreeSet<Integer> community_ids;

	public OverlapNode()
	{

	}

	public OverlapNode(int node_id, int overlap_times)
	{
		this.node_id = node_id;
		this.overlap_times = overlap_times;
		// this.community_ids = new TreeSet<Integer>();
	}

	@Override
	public String toString()
	{
		return "OverlapNode [node_id=" + node_id + ", overlap_times="
				+ overlap_times + "]";
	}

}
