# Supplementary material for: Detecting local communities in complex network via the optimization of interaction relationship between node and community
Source: PeerJ Comput Sci. 2023 May 15;9:e1386. doi: 10.7717/peerj-cs.1386 (PMC10280398; doi:10.7717/peerj-cs.1386)
Supplement: Supplemental Information 2 [file peerj-cs-09-1386-s002.zip › OptimizationOfMembership/src/com/wangshenglong/methods/Remind.java]

package com.wangshenglong.methods;

import javax.swing.JOptionPane;
public class Remind {

    public void remind() {

        JOptionPane.showMessageDialog(null, "THE PROGRAM HAS FINISHED RUNNING!!!");
//        JOptionPane.showMessageDialog(null, "THE PROGRAM HAS FINISHED RUNNING!!!", "Warning!!", JOptionPane.INFORMATION_MESSAGE);
/*        //²»´øÍ¼±ê
        Toolkit.getDefaultToolkit().beep();
        JOptionPane.showMessageDialog(null, "ÐÅÏ¢", "±êÌâ", JOptionPane.PLAIN_MESSAGE);
        //´ø £¿Í¼±ê
        JOptionPane.showMessageDialog(null, "ÐÅÏ¢", "±êÌâ", JOptionPane.QUESTION_MESSAGE);
        //´ø ¾¯¸æ Í¼±ê
        JOptionPane.showMessageDialog(null, "ÐÅÏ¢", "±êÌâ", JOptionPane.WARNING_MESSAGE);
        // ´ø ¾¯¸æ Í¼±ê
        JOptionPane.showMessageDialog(null, "ÐÅÏ¢", "±êÌâ", JOptionPane.INFORMATION_MESSAGE);
        //´ø ´íÎó Í¼±ê
        JOptionPane.showMessageDialog(null, "ÐÅÏ¢", "±êÌâ", JOptionPane.ERROR_MESSAGE);*/
    }


        public static void main(String[] args) {
            Remind r = new Remind();
            r.remind();
        }

    }
