# Supplementary material for: Detecting local communities in complex network via the optimization of interaction relationship between node and community
Source: PeerJ Comput Sci. 2023 May 15;9:e1386. doi: 10.7717/peerj-cs.1386 (PMC10280398; doi:10.7717/peerj-cs.1386)
Supplement: Supplemental Information 2 [file peerj-cs-09-1386-s002.zip › OptimizationOfMembership/src/com/wangshenglong/methods/SeedAndCommunity.java]

package com.wangshenglong.methods;

import java.util.ArrayList;

public class SeedAndCommunity
{
	public int seed;
	public ArrayList<Integer> community;

	public SeedAndCommunity()
	{
		this.community = new ArrayList<Integer>();
	}

	public SeedAndCommunity(int seed, ArrayList<Integer> community)
	{
		this.seed = seed;
		this.community = community;
	}

	@Override
	public String toString()
	{
		return "SeedAndCommunity [seed=" + seed + ", community=" + community
				+ "]";
	}

}
